# Supplementary material for: Deciphering genetic susceptibility to clear cell renal cell carcinoma
Source: Commun Biol. 2025 Dec 1;9:32. doi: 10.1038/s42003-025-09297-w (PMC12780051; doi:10.1038/s42003-025-09297-w)
Supplement: Supplementary file 4 — Supplementary Data 1-13 [file 42003_2025_9297_MOESM4_ESM.xlsx]

## Sheet: Index
Index
Supplementary Data 1	Table of ccRCC risk variants and annotations
Supplementary Data 2	Results from the statistical finemapping results
Supplementary Data 3	Summary of MPRA results from Kellman et al (2025)
Supplementary Data 4	Top ABC results for each locus, across multiple cell lines
Supplementary Data 5	Differential expression results from RNA-seq of putative target genes
Supplementary Data 6	List of enriched pathways
Supplementary Data 7	Mendelian Randomisation results of ccRCC and LTL
Supplementary Data 8	Colocolisation results of ccRCC and LTL
Supplementary Data 9	Polygenic risk score association results
Supplementary Data 10	OncoScore results
Supplementary Data 11	Literature triplets
Supplementary Data 12	Drug analysis
Supplementary Data 13	GWAS results from other ancestries

## Sheet: Supplementary Data 1
Supplementary Table 1: Details of annotations for each ccRCC risk locus. RA: risk allele, OA: other allele, OR: odds ratio, 95%CI: 95% confidence interval.
The number in the finemap column indicate the number of credible sets identified by SuSiE (Supplementary Table 2). R2 and D' calculated by LDLink using the EUR population, compared to the published SNP
ARNT is also known as HIF1B, and EPAS1 is also known as HIF2A
SNP	cytoband	Pos (GRCh37)	Pos (GRCh38)	P-value	RA	OA	EAF	OR (95% CI)	dbSNP functional annotation	Published SNP **	P-value **	R2	D'	Finemap	SMR (GTEx Kidney Cortex)	SMR (Kidney eQTL Atlas)	SMR (TCGA KIRC)	PAX8 *	HIF1A §	ARNT §	EPAS1 §	HIF1A differential binding (786-O vs HK-2, hypoxic vs normoxic)	ABC (786-O)	microC (786-O)	TF bound (786-O)	Closest gene	Putative Target Gene
rs140527149	1p36.21	15908132	15581637	9.38e-10	A	C	0.433141	1.1 (0.88-0.94)	INT	rs57551109	9.21e-10	0.3765	0.7048		CASP9	CASP9	CASP9									AGMAT	CASP9
rs2736609	1q22	156202640	156232849	6.27e-21	T	C	0.356941	1.15 (1.11-1.18)	INT	rs2251636	4.9e-20	0.9282	0.9867			PMF1							BGLAP,GLMP,MEX3A,PAQR6,PMF1,PMF1-BGLAP,RAB25,RHBG,SEMA4A,VHLL	PMF1,PMF1-BGLAP,SEMA4A		RP11-54H19.8	PMF1
rs11119894	1q32.1	207124930	206951585	8.25e-12	G	T	0.740339	1.12 (0.87-0.92)	.	rs12118203	1.24e-11	0.9765	0.9905			PIGR	PIGR			1			AVPR1B,C4BPB,CR1L,DYRK3,FCAMR,FCMR,IL10,IL19,IL20,IL24,MAPKAPK2,PIGR,RASSF5,YOD1	FCAMR	HNF1A,HNF1B,INSM1,PKNOX2,TGIF1	PIGR	PIGR
rs35936219	2p21	43423179	43196040	3.74e-08	C	T	0.479071	1.08 (1.05-1.12)	.	rs4952979	8.04e-08	0.9531	0.9959							1			ABCG5,ABCG8,LINC01819		SP1,SP5,ZFP14,ZNF263	THADA	LINC01819
rs11125068	2p21	46527816	46300677	2.14e-26	A	G	0.414968	1.17 (0.83-0.88)	INT	rs11125068	2.14e-26	1	1						1	1			EPAS1,KCNK12			EPAS1	EPAS1
rs1868089	2p21	46554646	46327507	8.45e-32	T	C	0.530341	1.18 (1.15-1.21)	INT	rs1868089	8.45e-32	1	1											EPAS1		EPAS1	EPAS1
rs2255039	2q14.3	128394758	127637183	1.2e-13	T	C	0.574674	1.11 (0.87-0.92)	INT	rs2255039	1.2e-13	1	1				GPR17									MYO7B	GPR17
rs140290920	2q22.3	145881714	145124147	2.03e-16	TTGG	T	0.339454	1.13 (1.1-1.17)	INT	rs62169409	4.7e-11	0.1113	1													AC074093.1	AC074093.1
rs2075251	2q31.1	170011458	169154948	5.63e-10	T	A	0.25394	1.1 (0.88-0.93)	INT	rs2075251	5.63e-10	1	1													LRP2	LRP2
rs6442146	3p25.3	10073544	10031860	3.27e-12	T	C	0.155108	1.14 (1.1-1.18)	INT	rs139729777	4.24e-11	0.9751	0.9916			EMC3			1	1			BRK1,CIDEC,CPNE9,CRELD1,EMC3,FANCD2,FANCD2OS,GHRL,JAGN1,PRRT3,RPUSD3,SEC13,TATDN2	BRK1,CIDECP1,CYCSP10,EMC3,ENSG00000272410,ENSG00000287086,FANCD2,FANCD2OS,RNU6-670P,TATDN2	FOSL2,OSR1,OSR2	FANCD2	EMC3
rs6766214	3p22.1	40356912	40315421	1.32e-10	G	A	0.678711	1.1 (0.88-0.94)	.	rs73073561	1.64e-10	0.9954	1										EIF1B,EIF1B-AS1,ENTPD3,RPL14,SLC25A38,ZNF619,ZNF620,ZNF621	RPL14,ZNF619	ERFNHLH1,ZNF331	ENTPD3-AS1	EIF1B
rs11709427	3p21.1	53068042	53034026	1.02e-11	T	C	0.408093	1.11 (1.07-1.14)	INT	rs11709427	1.02e-11	1	1	2	SERBP1P3								SFMBT1	ENSG00000280417,SERBP1P3,STIMATE		SFMBT1	SERBP1P3,SFMBT1
rs200331895	3p11.1	90215805	90166655	7.7e-10	T	TA	0.0147875	1.45 (1.29-1.64)	.																	RNU6-712P	RNU6-712P
rs115609319	3q11.1	93585214	93866370	1.05e-09	A	G	0.011987	1.5 (1.32-1.71)	.	rs115609319	1.05e-09	1	1													PROS1	PROS1
rs55735727	3q26.2	169488148	169770360	2.47e-13	A	T	0.75212	1.14 (0.84-0.91)	.	rs55735727	2.47e-13	1	1	4						1			ACTRT3,LRRIQ4,MYNN,SAMD7,TERC	ENSG00000269984,MYNN		ACTRT3	ACTRT3,TERC
rs11098002	4q25	109712594	108791438	2.92e-10	G	C	0.508283	1.1 (1.07-1.13)	.	rs11098002	2.92e-10	1	1			ETNPPL										AC097473.1	ETNPPL
rs7734992	5p15.33	1280128	1280013	8.02e-10	C	T	0.419374	1.1 (1.06-1.13)	INT	rs7734992	8.02e-10	1	1	5												TERT	TERT
rs116483731	5q35.1	169015479	169588475	6e-12	G	A	0.984395	1.9 (0.44-0.63)	NSM					2												SPDL1	SPDL1
rs6916760	6p25.3	1747021	1746787	1.61e-11	C	T	0.49272	1.1 (0.88-0.93)	INT	rs6916760	1.61e-11	1	1													GMDS	GMDS
rs11754000	6p22.3	21372123	21371892	4.81e-10	T	C	0.730927	1.11 (0.88-0.93)	.	rs11754000	4.81e-10	1	1													RP1-135L22.1	RP1-135L22.1
rs762624	6p21.2	36645588	36677811	3.99e-08	C	A	0.267922	1.09 (1.06-1.13)	INT	rs762624	3.99e-08	1	1	1												CDKN1A	CDKN1A
rs28970524	7p22.3	1927484	1887848	1.97e-20	T	C	0.387694	1.17 (1.13-1.21)	INT	rs28970524	1.97e-20	1	1									1	ELFN1-AS1,GPER1			MAD1L1	ELFN1-AS1
rs7792631	7p22.3	1982779	1943144	2.83e-17	T	C	0.346271	1.13 (1.1-1.17)	INT													1				MAD1L1	MAD1L1
rs17449280	7p12.1	50734418	50666721	2.67e-12	G	A	0.887826	1.2 (0.79-0.88)	INT	rs56200772	3.4e-12	0.9787	0.9893			GRB10					1		DDC,FIGNL1			GRB10	FIGNL1,GRB10
rs147341073	7q21.2	92381696	92752382	9.08e-10	G	A	0.0278997	1.3 (1.2-1.42)	INT	rs147341073	9.08e-10	1	1	1									CDK6,HEPACAM2			CDK6	HEPACAM2,CDK6
rs3807306	7q32.1	128580680	128940626	7.32e-13	G	T	0.512788	1.11 (0.88-0.93)	INT	rs3807306	7.32e-13	1	1			IRF5							IRF5	IRF5		IRF5	IRF5
rs876435	8p21.3	22873533	23016020	7.08e-09	A	G	0.582158	1.09 (1.06-1.12)	INT	rs4871844	1.19e-08	0.6188	0.9291													RP11-875O11.1	RP11-875O11.1
rs6470589	8q24.21	128889372	127877126	3.67e-31	G	C	0.44708	1.18 (1.15-1.21)	INT	rs6470589	3.67e-31	1	1					1	1	1	1		CASC11,FAM84B,MYC,PVT1			PVT1	PVT1,CASC11,MYC
rs260189	9q31.3	112788433	110026153	2.01e-09	C	T	0.609643	1.09 (1.06-1.13)	INT	rs260189	2.01e-09	1	1										ACTL7A,AKAP2,MUSK			PALM2-AKAP2	MUSK
rs7084454	10p12.31	21821274	21532345	2.17e-08	A	G	0.32884	1.09 (1.06-1.12)	.	rs7084454	2.17e-08	1	1					1	1	1			CASC10,MLLT10,PLXDC2		KLF1,KLF12,KLF14,KLF16,KLF5,MAZ,PATZ1,PRDM9,SP1,SP2,SP4,SP5,SP8,VEZF1,ZNF148,ZNF281	MLLT10	MLLT10
rs793096	10p11.23	31385449	31096520	6.05e-10	T	C	0.628896	1.09 (1.06-1.13)	.	rs793096	6.05e-10	1	1													AL359546.1	AL359546.1
rs179785	11p15.5	2781519	2760289	8.31e-15	G	A	0.524411	1.12 (0.87-0.92)	INT	rs179784	1.04e-14	1	1													KCNQ1	KCNQ1
rs2277283	11q12.3	61908440	62140968	2.36e-11	C	T	0.315677	1.11 (1.07-1.14)	NSM	rs2277283	2.36e-11	1	1													INCENP	INCENP
rs10896461	11q13.3	69073647	69306180	2.58e-17	A	G	0.629904	1.13 (0.86-0.91)	.	rs10792035	3.45e-17	1	1						1	1						MYEOV	MYEOV
rs10908176	11q13.3	69241453	69426685	1.93e-55	T	C	0.922192	1.63 (0.58-0.65)	INT	rs7118554	5.57e-55	1	1					1	1	1	1	1	CCND1,FGF19,FGF3,LINC01488,MYEOV,ORAOV1,TMEM134,TPCN2	CCND1,ENSG00000255606,ENSG00000255980	EWSR1-FLI1,ZNF416,ZNF549,ZNF78,ZSCAN16	AP000439.1	CCND1
rs117706999	11q22.3	108406943	108536216	1.34e-12	A	G	0.0234537	1.38 (1.26-1.51)	INT	rs117706999	1.34e-12	1	1													EXPH5	EXPH5
rs11534749	12p12.1	26465512	26312579	1.43e-33	T	G	0.266267	1.21 (0.8-0.85)	.	rs4963975	1.06e-32	0.9523	0.9891				BHLHE41		1	1	1		BHLHE41,C12orf71,RASSF8		ARNT:HIF1A,EPAS1,HIF1A,INSM1	RP11-283G6.5	BHLHE41
rs4765623	12q24.31	125320850	124836304	1.93e-22	T	C	0.342242	1.15 (1.12-1.19)	INT	rs4765623	1.93e-22	1	1				SCARB1		1	1			CCDC92,DHX37,SCARB1,UBC		PPARARXRA,ZNF382	SCARB1	SCARB1
rs4903064	14q24.2	73279420	72812712	1.7e-47	C	T	0.231873	1.26 (1.22-1.31)	INT	rs4903064	1.7e-47	1	1													DPF3	DPF3,DCAF4
rs61758556	14q32.33	105256575	104790238	5.3e-20	A	T	0.845788	1.22 (0.79-0.86)	INT	rs61758556	5.3e-20	1	1			ZBTB42										AKT1	ZBTB42
rs4265758	15q22.2	62896297	62604098	4.74e-08	G	T	0.327713	1.09 (1.06-1.12)	.	rs4326998	5.48e-08	0.859	1	1						1			APH1B,TLN2			TLN2	TLN2
rs8042593	15q22.31	66630569	66338231	1.8e-09	G	A	0.369309	1.09 (0.89-0.94)	INT	rs8042593	1.8e-09	1	1													TIPIN	TIPIN
rs11643164	16q12.1	50056554	50022643	1.45e-09	T	C	0.708228	1.1 (1.07-1.13)	.	rs1362633	2.3e-09	0.958	0.9952			HEATR3			1				HEATR3,LINC02127,ZNF423	ACTG1P16,CNEP1R1,ENSG00000261393,ENSG00000261835,HEATR3,HEATR3-AS1,Metazoa_SRP,TENT4B	ETV5FOXI1,KLF1,KLF12,KLF14,KLF5,SP1,SP2,SP4,ZNF143,ZNF684,ZNF76	CNEP1R1	HEATR3
rs12985258	19p13.3	2159571	2159572	5.08e-09	C	T	0.398763	1.09 (1.06-1.12)	.	rs12971884	3.96e-09	1	1		AMH	AMH	DOT1L;AMH		1	1			AP3D1,JSRP1	DOT1L,MIR1227	FOXB1,FOXC1,FOXC2,FOXD2,FOXE1,PKNOX1,TFDP1,ZNF24,ZNF46	DOT1L	DOT1L,AMH,AP3D1
rs11085214	19p13.2	7188473	7188462	8.96e-10	A	G	0.370564	1.09 (0.89-0.94)	INT	rs11085218	3.39e-09	0.9021	0.9862													INSR	INSR
rs6423444	20q13.33	62272411	63641058	6.52e-09	G	A	0.711702	1.1 (0.88-0.94)	U3	rs71325458	1.11e-07	0.0313	0.9069	1		SLC2A4RG;LIME1;ZGPAT;ARFRP1							LKAAEAR1,SLC2A4RG,SOX18,STMN3			STMN3	SLC2A4RG
rs62235635	22q12.1	28314612	27918624	2.38e-09	A	G	0.00880995	1.72 (1.44-2.06)	INT														PITPNB,TTC28-AS1			PITPNB	PITPNB
rs143459581	22q12.1	28464850	28068862	5.04e-17	T	C	0.0159898	1.79 (1.56-2.05)	INT	rs9625558	9.67e-09	0.0799	0.7431													TTC28	TTC28
rs9625647	22q12.1	29324545	28928557	1.24e-09	G	A	0.0565125	1.21 (1.14-1.29)	INT	rs132383	6.87e-09	0.0005	1	1									CHEK2,EMID1,KREMEN1,ZNRF3			ZNRF3	ZNRF3,CHEK2
rs714024	22q13.31	47013535	46617638	9.84e-09	T	C	0.593055	1.09 (1.06-1.12)	.	rs714024	9.84e-09	1	1				GRAMD4			1			CERK,GRAMD4		ARNT:HIF1A,EPAS1	GRAMD4	GRAMD4
rs147212347	Xp22.2	17027287	17009164	1.6e-08	T	TTTTG	0.351927	1.08 (1.05-1.1)	INT	rs5924566	2.87e-08	0.9946	1													REPS2	REPS2
rs5931141	Xq25	125636016	126502033	2.79e-18	G	A	0.612308	1.12 (0.87-0.92)	.	rs3905137	3.43e-18	0.9885	1													AL359973.1	AL359973.1
* Patel et al (2022) Nature 10.1038/s41586-022-04809-8; 786-M1A data
§ Salama et al (2015) PLoS One 10.1371/journal.pone.0134645; 786-O data
** Purdue et al (2024) Nat Genet 10.1038/s41588-024-01725-7; European ancestry individuals with ccRCC data

## Sheet: Supplementary Data 2
Supplementary Table 2: Posterior Inclusion Probabilities (PIP) from the statistical finemapping of the risk loci.
chr	region_start	region_end	rsid	setnum	n_snps	snps	PIPs
3	52862055	52932744	rs11709427	1	20	rs2001732,rs79664140,rs11709430,rs2071039,rs77223362,rs1139106,rs11626,rs11718060,rs76029595,rs3755801,rs28552648,rs77572134,rs13062228,rs13080929,rs4687676,rs11130329,rs11708390,rs2276818,rs4687556,rs75791629	0.221899,0.155797,0.110155,0.0686025,0.0670134,0.0598122,0.0469214,0.0431298,0.03622,0.029671,0.0250006,0.0161225,0.0154442,0.00914621,0.00874593,0.00871791,0.00825894,0.00742838,0.00738234,0.00727595
3	53022408	53079732	rs11709427	2	9	rs6808387,rs2581817,rs1529544,rs7613013,rs9847710,rs11715894,rs2581824,rs4687694,rs2581778	0.819501,0.0688336,0.0254475,0.0161336,0.00647159,0.00528501,0.00422934,0.00411472,0.00398361
3	169486508	169486508	rs55735727	3	1	rs35446936	0.999828
3	169489103	169489103	rs55735727	1	1	rs185857314	1
3	169492101	169492101	rs55735727	4	1	rs10936599	1
3	169493283	169493283	rs55735727	2	1	rs3950296	0.999664
5	1238967	1251901	rs7734992	5	9	rs4075202,rs78368589,rs77776598,rs4975539,rs34156553,rs4583925,rs4487533,rs78844046,rs6875445	0.303836,0.302488,0.104636,0.0655406,0.0486207,0.0372305,0.0370527,0.0349881,0.0260233
5	1289369	1289369	rs7734992	4	1	rs145309412	0.999394
5	1290319	1290319	rs7734992	2	1	rs62332591	1
5	1296486	1296486	rs7734992	3	1	rs2735940	0.989798
5	1316494	1316494	rs7734992	1	1	rs113537186	0.987306
5	169231348	169231348	rs116483731	2	1	rs12522660	0.999617
5	169232219	169232219	rs116483731	1	1	rs34758628	1
6	36618821	36627053	rs762624	1	8	rs9470361,rs7756236,rs9470366,rs7742159,rs4331968,rs1321310,rs1321313,rs7774130	0.579107,0.189235,0.0740228,0.0702933,0.0214391,0.0188312,0.0184316,0.0134253
7	92236164	92327026	rs147341073	1	39	rs42036,rs42033,rs4272,rs42046,rs2282978,rs42039,rs56201652,rs6948097,rs2282979,rs42035,rs11767704,rs17164683,rs17766836,rs11771637,rs42377,rs10953072,rs60814640,rs66939011,rs6960181,rs8179,rs73232024,rs42031,rs10264916,rs3731326,rs42034,rs10269774,rs7804722,rs11765954,rs42044,rs42040,rs11764331,rs42032,rs42041,rs42043,rs42038,rs7804293,rs6954221,rs73232029,rs11773884	0.19465,0.106622,0.0844968,0.0627143,0.0603029,0.0361376,0.0353777,0.0285727,0.0257569,0.0219512,0.0210693,0.0197197,0.0196505,0.0193225,0.0168749,0.015872,0.0156387,0.013855,0.0137574,0.0123283,0.0120378,0.0110216,0.00985175,0.00981047,0.00977268,0.00930232,0.00910307,0.00845581,0.00829027,0.00789518,0.00773809,0.00689997,0.00675509,0.00653485,0.00620138,0.00602635,0.00593698,0.00529817,0.005206…
15	62746403	62862534	rs4265758	1	44	rs73426668,rs78097874,rs16945292,rs115709893,rs398933,rs74019789,rs77159161,rs16945167,rs79869561,rs76877318,rs75032698,rs143442536,rs117777776,rs16945188,rs76460646,rs117013299,rs77545715,rs117841305,rs74917061,rs74518550,rs76904358,rs75267731,rs77865498,rs75746790,rs77449758,rs78345299,rs117444482,rs16945078,rs112519468,rs140206041,rs117435154,rs78133300,rs7167098,rs117678164,rs7181504,rs115321…	0.199304,0.141804,0.137941,0.114068,0.0323189,0.0260563,0.0253465,0.0223396,0.0210751,0.0210673,0.0201519,0.0187455,0.0186412,0.0184548,0.018216,0.0173913,0.0139934,0.0112505,0.0108986,0.00988867,0.00970984,0.00905529,0.0087301,0.00871004,0.00866273,0.00830734,0.00749446,0.0071267,0.00686387,0.00681469,0.00678727,0.00666227,0.0066346,0.00642793,0.00635782,0.00611027,0.00607093,0.00583758,0.005739…
20	62270930	62323006	rs6423444	1	14	rs6062302,rs2738785,rs6011033,rs2738783,rs2236506,rs3761124,rs3787092,rs909334,rs2236507,rs4809323,rs6010620,rs6010621,rs2297440,rs3787091	0.453854,0.24294,0.0598991,0.0457513,0.0410639,0.0348347,0.0241859,0.0190188,0.0160036,0.0129083,0.0127083,0.0110297,0.0108741,0.0107623
22	29402832	29446975	rs9625647	1	18	rs5997430,rs6005959,rs7284304,rs5997431,rs9613776,rs66905312,rs874916,rs5997434,rs6005967,rs6005956,rs964589,rs9613768,rs6005955,rs8137254,rs7287517,rs9608719,rs9613778,rs4404379	0.26607,0.118942,0.117798,0.117408,0.10626,0.0867587,0.0313025,0.0171459,0.0146042,0.0123292,0.0118053,0.0107173,0.00903594,0.0088646,0.00870717,0.00708532,0.00703659,0.00451508

## Sheet: Supplementary Data 3
Supplementary Table 3: Variants that were tested by Kellman et al (2025)* in an MPRA analysis across multiple cancer cell lines, and overlapped with the ccRCC risk loci.
Highlighted are the tissues where the variant had a significant effect (FDR < 0.05)
SNP	Reference	Alternate	Significant hit	Associated Cancer	OR	Predicted gene	HiChIP_Cell_Type	Renal_FDR	Renal_pVal	Renal_logFC	Airway_FDR	Airway_pVal	Airway_logFC	Astrocyte_FDR	Astrocyte_pVal	Astrocyte_logFC	Colon_FDR	Colon_pVal	Colon_logFC	Endometrial_FDR	EndometrialpVal	Endometrial_logFC	Esophageal_FDR	Esophageal_pVal	Esophageal_logFC	HMEC_FDR	HMEC_pVal	HMEC_logFC	KC_FDR	KC_pVal	KC_logFC	293T_FDR	293T_pVal	293T_logFC	MC_FDR	MC_pVal	MC_logFC	Ovarian_FDR	Ovarian_pVal	Ovarian_logFC	Pancreatic_FDR	Pancreatic_pVal	Pancreatic_logFC	Prostate_FDR	Prostate_pVal	Prostate_logFC	Thyroid_FDR	Thyroid_pVal	Thyroid_logFC
rs1416901	G	A		BRCA	0.0572	NEBL		0.827614	0.565146	-0.223191	0.783399	0.475012	-0.216563	0.755272	0.482339	0.223452	0.719296	0.392476	0.289594	0.938474	0.767368	0.0831507	0.794902	0.493023	0.226603	0.518749	0.184374	0.393654	0.704098	0.386417	0.2625	0.939534	0.822126	0.0753118	0.921906	0.765644	-0.0916426	0.756213	0.442528	0.222009	0.664307	0.386156	0.261047	0.980961	0.941999	0.0211043	0.581499	0.255674	0.409888
rs12251016	A	T		BRCA	0.0572	NEBL		0.655533	0.308962	-0.160988	0.995115	0.975744	-0.00728699	0.547347	0.237102	-0.182146	0.0514634	0.00423402	-0.480036	0.714864	0.32612	-0.133956	0.105499	0.0105538	-0.379924	0.339679	0.0818066	-0.263323	0.302801	0.0684505	-0.269367	0.874491	0.681442	-0.0685305	0.745094	0.450825	-0.121709	0.599421	0.255953	-0.147012	0.836792	0.644954	-0.0757333	0.236803	0.0481253	-0.271245	0.211288	0.0404301	-0.35085
rs10828247	A	G		BRCA	0.0572	NEBL		0.571302	0.229772	0.128294	0.781112	0.472848	-0.0763863	0.662045	0.358424	0.09301	0.876656	0.648868	0.0548572	0.671311	0.273217	0.067953	0.952689	0.831823	-0.0191189	0.61861	0.269567	0.0646307	0.527389	0.193042	0.107211	0.306511	0.0701993	0.167517	0.908637	0.73859	0.031278	0.630564	0.284854	0.100499	0.654758	0.371663	0.118529	0.399719	0.128121	0.147296	0.769932	0.491443	0.0662938
rs10828248	A	G	Airway,Renal	BRCA	0.0572	NEBL		0.0328141	0.0023691	0.922715	0.0166722	0.000548376	1.01068	0.563876	0.248926	0.338909	0.435733	0.132315	0.506934	0.886212	0.614822	0.135693	0.383349	0.0955526	0.50736	0.120506	0.0155218	0.732149	0.314641	0.0736047	0.519317	0.576463	0.255065	0.398179	0.135708	0.0203668	0.632194	0.412648	0.118939	0.434302	0.255156	0.0711767	0.537129	0.587533	0.269061	0.296138	0.236918	0.0488019	0.618174
rs10828249	G	A		BRCA	0.0572	NEBL		0.867683	0.637396	-0.143766	0.583516	0.232148	-0.32848	0.773013	0.509745	-0.178503	0.646115	0.303662	-0.282558	0.96935	0.851932	0.0487718	0.391356	0.0998002	-0.510455	0.852578	0.607051	-0.140444	0.645394	0.310075	-0.269965	0.452369	0.153308	-0.441579	0.859882	0.636226	-0.145039	0.815043	0.53595	-0.159145	0.696486	0.430844	-0.22792	0.968104	0.912224	-0.0278964	0.935571	0.828782	-0.0629963
rs11012750	A	G		OVCA	1.10,1.1	NEBL		0.878344	0.669978	0.227284	0.8245	0.548176	0.347047	0.913718	0.792729	-0.119877	0.386731	0.107306	0.739352	0.606859	0.209539	0.547801	0.677095	0.324289	0.47407	0.614863	0.266552	0.536412	0.86642	0.657694	0.204583	0.919922	0.775821	0.137167	0.288418	0.0718905	0.751805	0.927701	0.779283	-0.112385	0.651092	0.368736	0.44506	0.84706	0.624617	0.255943	0.853979	0.647657	-0.378012
rs4953345	T	A	Astrocyte,Endometrial,Esophageal,HMEC,MC,Ovarian,Pancreatic,Thyroid	KIRC	1.25	ATP6V1E2,CRIPT,EPAS1	Renal	0.111713	0.013283	-0.360356	0.499408	0.16754	-0.200151	0.0325816	0.00230393	-0.41406	0.0750182	0.00744891	-0.384747	0.00707912	0.000204963	-0.480404	0.00158312	4.3192e-05	-0.565736	0.0252017	0.00179612	-0.371655	0.251387	0.0501561	-0.244904	0.106612	0.0119525	-0.359526	0.0140423	0.000763623	-0.463648	0.00271114	8.60441e-05	-0.473047	0.0479778	0.00593935	-0.367752	0.152179	0.0229341	-0.273173	0.00562884	0.000258041	-0.509463
rs1868089	C	T		KIRC	1.25	ATP6V1E2,CRIPT,EPAS1	Renal	0.874014	0.655835	-0.137526	0.630262	0.272201	-0.319401	0.854811	0.669552	-0.111753	0.911557	0.735585	-0.112596	0.525734	0.153485	-0.389733	0.937035	0.790601	-0.0868589	0.78754	0.490093	0.198542	0.571561	0.233609	-0.318591	0.623606	0.302891	-0.330684	0.801325	0.53661	-0.188204	0.840356	0.57755	-0.143229	0.785674	0.551795	0.166511	0.58094	0.261897	-0.343336	0.988311	0.95988	-0.016855
rs10208823	T	C	HMEC	KIRC	1.25	ATP6V1E2,CRIPT,EPAS1		0.52497	0.191964	0.111407	0.937704	0.789965	0.0268898	0.441179	0.157919	0.108142	0.163189	0.0245026	0.203315	0.253934	0.0361955	0.139329	0.383575	0.0956803	0.135361	0.0204929	0.00139586	0.219907	0.44964	0.139949	0.105054	0.348792	0.0918402	0.131785	0.234727	0.0507093	0.148083	0.19578	0.0330338	0.147155	0.372204	0.131149	0.140058	0.482987	0.18224	0.134778	0.42826	0.138348	0.114723
rs77247065	C	T	Colon,Esophageal,Pancreatic	KIRC	1.43	CCND1,MYEOV,MRPL21	Renal	0.0796782	0.00825175	-0.174888	0.848561	0.597206	-0.0377318	0.731914	0.45208	0.0449913	0.0359342	0.00268106	-0.255812	0.900716	0.641769	0.0533804	0.0202102	0.00107328	-0.146793	0.765159	0.457934	0.026487	0.544448	0.207048	0.0658188	0.986794	0.965365	0.00248142	0.786379	0.507167	-0.0369256	0.600997	0.25722	-0.1082	2.27958e-06	2.91928e-08	-0.30641	0.921989	0.775645	-0.0157941	0.586027	0.259187	-0.0517942
rs76219794	C	T		KIRC	1.43	CCND1,MYEOV,MRPL21	Renal	0.550571	0.213668	-0.130011	0.60959	0.255127	0.10669	0.983621	0.952877	-0.00577195	1	0.998681	-0.000336543	0.810131	0.459946	0.061858	0.791551	0.479074	0.066591	0.762428	0.454655	-0.0640013	0.976765	0.927274	-0.00841316	0.649033	0.328973	0.0965662	0.711123	0.409806	0.0823667	0.973866	0.918376	0.00862315	0.437944	0.176001	-0.161753	0.79808	0.543163	-0.0564714	0.865456	0.677202	0.0424947
rs10842707	C	T		KIRC	1.18	ITPR2,RP11-283G6.4		0.975633	0.91443	0.0341471	0.632755	0.277627	-0.318783	0.838792	0.632208	-0.147677	0.673976	0.332234	-0.332499	0.917395	0.70586	-0.112111	0.542499	0.192574	-0.37265	0.812705	0.526418	-0.192087	0.682481	0.35771	-0.30417	0.567942	0.246367	-0.436915	0.221315	0.0456349	-0.788192	0.47641	0.154554	-0.403615	0.220978	0.0571721	-0.537938	0.705753	0.401865	-0.258978	0.963111	0.89866	-0.0422744
rs4903064	T	C	Airway,Astrocyte,Colon,Endometrial,Esophageal,HMEC,KC,293T,Ovarian,Pancreatic,Prostate,Renal,Thyroid	KIRC	1.21	ACOT2,ACOT4,DCAF4,NUMB,PAPLN,RP11-109N23.6		3.33999e-07	3.22345e-09	-0.54362	7.86747e-19	2.92037e-22	-0.931244	0.0271903	0.00177635	-0.244406	1.59517e-13	2.07242e-16	-0.622036	1.8208e-05	1.76616e-07	-0.45783	5.65678e-12	1.57483e-14	-0.515132	6.08107e-33	2.25726e-36	-1.43011	0.0334537	0.0022228	-0.214686	0.00077732	1.18406e-05	-0.388962	0.0674555	0.00687325	-0.196669	7.06354e-08	2.62195e-10	-0.597744	2.52296e-09	1.68572e-11	-0.513707	1.6689e-08	6.71038e-11	-0.529646	1.28173e-05	2.16476e-07	-0.443901
rs8052492	A	G	HMEC,MC,Thyroid	GBM	1.18	CNEP1R1,HEATR3,PAPD5		0.0535926	0.00466498	-0.31368	0.581432	0.229206	-0.174958	0.277056	0.0652532	-0.227326	0.120334	0.0148296	-0.319633	0.404457	0.08962	-0.197175	0.0683046	0.00564838	-0.25995	0.0304023	0.00227961	-0.300804	0.0640086	0.00588052	-0.258369	0.33366	0.0835979	-0.243589	0.0348722	0.00254602	-0.329381	0.166767	0.0254112	-0.31806	0.0870543	0.0140447	-0.284721	0.134379	0.0190545	-0.274367	0.0390623	0.00340019	-0.309477
rs4389139	T	A	Airway,Astrocyte,Esophageal,HMEC,KC,MC,Pancreatic,Renal,Thyroid	GBM	1.18	CNEP1R1,HEATR3,PAPD5		0.00498239	0.000208062	-0.314977	0.00937736	0.000244088	-0.341272	0.00091271	2.15134e-05	-0.357791	0.0669533	0.00628774	-0.307863	0.0745923	0.00542626	-0.289975	0.00532353	0.000195631	-0.263816	1.19687e-06	1.59939e-08	-0.289818	0.000163449	2.91224e-06	-0.31634	0.0722396	0.00600001	-0.300079	0.00111547	3.60231e-05	-0.327328	0.090245	0.00966433	-0.330876	0.00710594	0.000474784	-0.273659	0.0700251	0.00708309	-0.253715	4.58976e-05	8.85923e-07	-0.366094
rs877639	G	A		GBM	1.18	CNEP1R1,HEATR3,PAPD5		0.954626	0.859269	-0.064929	0.976694	0.898385	0.0399277	0.945103	0.858558	-0.0636521	0.324877	0.0765572	0.616923	0.96935	0.849567	-0.0586901	0.914753	0.730411	0.117023	0.766003	0.460047	0.231031	0.955323	0.858331	0.0587333	0.989207	0.968338	0.014127	0.894783	0.712046	0.126601	0.576167	0.233171	0.365268	0.780971	0.544273	0.207152	0.859768	0.647858	0.132722	0.908536	0.772491	-0.106347
rs2860183	T	C	Airway,Astrocyte,Colon,Endometrial,Esophageal,HMEC,KC,293T,MC,Ovarian,Pancreatic,Prostate,Renal,Thyroid	KIRC	1.08554	INSR		0.0156181	0.000866708	-0.27707	1.92783e-05	1.00523e-07	-0.40901	0.000336189	5.99001e-06	-0.57777	0.00259516	8.85851e-05	-0.350905	6.84098e-05	8.37982e-07	-0.3518	0.00447198	0.000157698	-0.293337	0.0007414	2.16035e-05	-0.316045	0.00233221	7.22865e-05	-0.30397	0.0381828	0.00227168	-0.260154	0.0187098	0.00110432	-0.268362	0.00162619	4.25562e-05	-0.292561	4.05021e-06	6.08884e-08	-0.480525	0.00222235	5.44451e-05	-0.286357	0.00190939	6.59143e-05	-0.353412
rs11085217	G	A		KIRC	1.08554	INSR		0.926621	0.789726	-0.0612276	0.672207	0.317669	0.203047	0.809126	0.573957	0.102547	0.957315	0.854086	-0.0413497	0.479426	0.121369	0.308001	0.958419	0.850322	-0.0404601	0.781041	0.48083	-0.145162	0.762146	0.465782	-0.157647	0.876719	0.688521	0.0927053	0.972405	0.898705	0.0281192	0.628067	0.280579	0.202534	0.151163	0.0328249	-0.409314	0.912994	0.75727	-0.056706	0.999373	0.996243	0.000976339
rs11085218	T	C	HMEC	KIRC	1.08554	INSR		0.0825536	0.00871808	-0.862095	0.827161	0.552669	-0.168815	0.787746	0.532987	0.19725	0.402807	0.11371	-0.498198	0.368574	0.0728529	-0.472939	0.629547	0.266032	-0.292236	0.0436828	0.00375538	-0.729093	0.409634	0.119362	-0.42639	0.546555	0.227528	-0.359499	0.873098	0.663206	-0.139699	0.208459	0.0366777	-0.539318	0.113807	0.0211857	-0.643849	0.150868	0.0227086	-0.544585	0.81086	0.565817	0.211977
rs62235635	G	A	Pancreatic	BRCA	0.4659			0.225567	0.0413771	0.268257	0.186368	0.0240724	0.248862	0.300879	0.0766158	0.249179	0.0568737	0.0049717	0.386214	0.498842	0.135895	0.134624	0.185269	0.0271725	0.261138	0.473302	0.150486	0.119047	0.513847	0.181699	0.150445	0.24777	0.047549	0.240043	0.267022	0.0628767	0.215622	0.426719	0.126162	0.180044	0.024017	0.00242042	0.440427	0.495813	0.193154	0.158321	0.276446	0.0629033	0.208642
rs12696304	C	G		THCA	1.23	LRRC34;LRRIQ4;LOC100128164;SEC62;MECOM	Thyroid	0.206503	0.0359388	0.6244	0.980724	0.925477	0.0268283	0.380483	0.11759	0.42473	0.804872	0.520597	0.200507	0.889058	0.620262	-0.136718	0.772551	0.446927	0.236115	0.814438	0.529052	0.185774	0.963683	0.881572	0.0463752	0.973555	0.916818	-0.0386818	0.381969	0.119666	0.620396	0.842204	0.583748	0.140029	0.848218	0.664064	-0.13026	0.883919	0.697883	-0.103614	0.114088	0.0157906	0.851767
rs3950296	C	G	Astrocyte	GBM,COAD,THCA	1.11,1.18,1.23	LOC100128164;SEC62,LRRC34;LRRC34;LRRIQ4;LOC100128164;SEC62;PHC3;PRKCI;SKIL;RPL22L1;MECOM,LRRC34;LRRC34;LRRIQ4;LOC100128164;SEC62;GPR160;SKIL;MECOM	Astrocyte,Colon,Thyroid	0.676984	0.3351	-0.17359	0.114622	0.01019	-0.4259	0.0350689	0.00255141	-0.477872	0.65331	0.310771	-0.171675	0.860298	0.554107	-0.0889208	0.589496	0.230464	0.184753	0.633058	0.2888	-0.165066	0.825763	0.569206	-0.0913312	0.734897	0.432032	-0.13274	0.219485	0.0448909	-0.33015	0.910033	0.733878	-0.0500447	0.831963	0.635251	0.0732815	0.802668	0.550158	0.115564	0.540925	0.220858	-0.213177
* Kellman et al (2025) Nat Genet 10.1038/s41588-024-02070-5

## Sheet: Supplementary Data 4
Supplementary Table 4: Top ABC hits in multiple ccRCC cell lines, in both normoxic and hypoxic conditions.
tagSNP	Cytoband	ABC_786-O	ABC_HK_2	ABC_A498	ABC_UMRC2	ABC_786-O_hyp	ABC_HK_2_hyp	ABC_A498_hyp	ABC_UMRC_2_hyp	Closest gene	Distance to closest (kb)	Distance to ABC gene
rs140527149	1p36.21									AGMAT	0
rs2736609	1q22	PMF1	PMF1	PMF1	PMF1	PMF1	PMF1	PMF1	PMF1	RP11-54H19.8	0	0
rs11119894	1q32.1	PIGR	PIGR	PIGR	PIGR	PIGR	PIGR	PIGR	PIGR	PIGR	5.118	5.118
rs35936219	2p21	LINC01819	LINC01819				LINC01819	LINC01819	LINC01819	THADA	0	0
rs11125068	2p21	EPAS1	EPAS1	EPAS1	EPAS1	EPAS1	EPAS1	EPAS1	EPAS1	EPAS1	0	0
rs1868089	2p21			EPAS1	EPAS1	TMEM247		FBXO11	SOCS5	EPAS1	0	0
rs2255039	2q14.3									MYO7B	0
rs140290920	2q22.3									AC074093.1	0
rs2075251	2q31.1									LRP2	0
rs6442146	3p25.3	FANCD2	FANCD2	FANCD2	FANCD2	FANCD2	FANCD2	FANCD2	FANCD2	FANCD2	0	0
rs6766214	3p22.1	EIF1B	EIF1B	EIF1B	EIF1B	EIF1B	EIF1B	EIF1B	EIF1B	ENTPD3-AS1	0	0
rs11709427	3p21.1	SFMBT1	SFMBT1	SFMBT1	SFMBT1	SFMBT1	SFMBT1	SFMBT1	SFMBT1	SFMBT1	0	0
rs200331895	3p11.1									RNU6-712P	17.978
rs115609319	3q11.1									PROS1	6.666
rs55735727	3q26.2	ACTRT3	ACTRT3	ACTRT3	ACTRT3	TERC	ACTRT3	ACTRT3	ACTRT3	ACTRT3	0.464	0.464
rs11098002	4q25									AC097473.1	2.175
rs7734992	5p15.33									TERT	0
rs116483731	5q35.1									CCDC99	0
rs6916760	6p25.3				EXOC2		SLC22A23		DUSP22	GMDS	0	0
rs11754000	6p22.3									RP1-135L22.1	16.595
rs762624	6p21.2									CDKN1A	0
rs28970524	7p22.3	ELFN1-AS1				ELFN1-AS1				MAD1L1	0
rs7792631	7p22.3					ELFN1-AS1				MAD1L1	0
rs17449280	7p12.1	FIGNL1	FIGNL1	FIGNL1	GRB10	GRB10	GRB10	FIGNL1	FIGNL1	GRB10	0	0
rs147341073	7q21.2	HEPACAM2		CDK6	CDK6	CDK6		SAMD9L	FAM133B	CDK6	0	0
rs3807306	7q32.1	IRF5	IRF5		IRF5		IRF5		IRF5	IRF5	0	0
rs876435	8p21.3									RP11-875O11.1	0	0
rs6470589	8q24.21	PVT1	PVT1	MYC	CASC11	CASC11	CASC19	CCAT2	CASC11	PVT1	0	0
rs260189	9q31.3	MUSK		SVEP1	PALM2	C9orf152		TXNDC8	PALM2	PALM2-AKAP2	0	0
rs7084454	10p12.31	MLLT10	MLLT10	MLLT10	MLLT10	MLLT10	MLLT10	MLLT10	MLLT10	MLLT10	1.819	1.819
rs793096	10p11.23									AL359546.1	30.472
rs179785	11p15.5				ART1					KCNQ1	0
rs2277283	11q12.3									INCENP	0
rs10896461	11q13.3									MYEOV	0
rs10908176	11q13.3	CCND1	CCND1	CCND1	CCND1	LRP5	TESMIN	CCND1	LINC01488	AP000439.1	0
rs117706999	11q22.3									EXPH5	0
rs11534749	12p12.1	BHLHE41	SMCO2	SSPN	SSPN	BHLHE41	SSPN	SSPN	SSPN	RP11-283G6.5	0
rs4765623	12q24.31	UBC				UBC				SCARB1	0
rs4903064	14q24.2									DPF3	0
rs61758556	14q32.33									AKT1	0
rs4265758	15q22.2	TLN2	TLN2	TLN2	TLN2	CA12	TLN2	TLN2	TLN2	TLN2	0	0
rs8042593	15q22.31									TIPIN	0
rs11643164	16q12.1	HEATR3	HEATR3	HEATR3	HEATR3	HEATR3	HEATR3	HEATR3	HEATR3	CNEP1R1	1.766
rs12985258	19p13.3	AP3D1	AP3D1	AP3D1	DOT1L	AP3D1	DOT1L	AP3D1	DOT1L	DOT1L	4.576	4.576
rs11085214	19p13.2									INSR	0
rs6423444	20q13.33	STMN3								STMN3	0	0
rs62235635	22q12.1	PITPNB	PITPNB	PITPNB	PITPNB	PITPNB	PITPNB	PITPNB	PITPNB	PITPNB	0	0
rs143459581	22q12.1									TTC28	0
rs9625647	22q12.1	ZNRF3	ZNRF3	ZNRF3	ZNRF3	ZNRF3	ZNRF3	ZNRF3	ZNRF3	ZNRF3	0	0
rs714024	22q13.31	GRAMD4	GRAMD4		GRAMD4	GRAMD4	GRAMD4		GRAMD4	GRAMD4	0	0
rs147212347	Xp22.2									REPS2	0
rs5931141	Xq25									AL359973.1	29.15

## Sheet: Supplementary Data 5
Supplementary Table 5: Genes from the gene list that were differentially expressed (Padj < 0.05) in an RNA-seq analysis in 786-O vs HK-2 (tumour vs normal cell lines).
Gene ID	Gene Name	Base Mean	log2FoldChange	log2FoldChange SE	P-value	Padj
ENSG00000172927	MYEOV	1472.07	6.55924	0.294132	2.03659e-111	6.90499e-109
ENSG00000169891	REPS2	196.408	-5.7166	0.325247	5.25434e-70	6.03249e-68
ENSG00000106070	GRB10	1766.69	1.82991	0.119914	3.61644e-53	2.54783e-51
ENSG00000110092	CCND1	18567.3	4.01397	0.338822	6.59554e-34	2.41344e-32
ENSG00000171914	TLN2	921.821	1.13849	0.115148	1.70913e-23	3.3838e-22
ENSG00000073060	SCARB1	3663.96	1.84637	0.188044	1.77699e-23	3.51495e-22
ENSG00000124762	CDKN1A	4834.26	1.94828	0.200906	5.52892e-23	1.05702e-21
ENSG00000179627	ZBTB42	144.032	-2.03587	0.228129	9.5423e-20	1.46021e-18
ENSG00000128604	IRF5	660.266	1.33709	0.175376	8.53138e-15	9.04802e-14
ENSG00000075240	GRAMD4	1165.75	1.23294	0.172429	3.68266e-13	3.39609e-12
ENSG00000136997	MYC	3880.2	-1.4424	0.202176	4.02226e-13	3.68889e-12
ENSG00000160783	PMF1	367.117	-1.00483	0.151372	1.81877e-11	1.43146e-10
ENSG00000235954	TTC28-AS1	252.741	0.998555	0.160954	3.05632e-10	2.1027e-09
ENSG00000078403	MLLT10	966.825	0.824893	0.137324	1.27927e-09	8.18365e-09
ENSG00000171105	INSR	601.369	-5.18307	0.965784	2.37763e-09	1.47786e-08
ENSG00000002822	MAD1L1	48.4728	-2.41709	0.440669	3.49534e-09	2.13168e-08
ENSG00000100154	TTC28	1067.26	-1.52265	0.277115	9.66701e-09	5.56995e-08
ENSG00000112699	GMDS	264.067	-0.956855	0.189161	2.36738e-07	1.16379e-06
ENSG00000132436	FIGNL1	521.775	-1.55927	0.342481	1.545e-06	6.8237e-06
ENSG00000164362	TERT	503.442	1.99749	0.474363	3.15718e-06	1.33752e-05
ENSG00000205683	DPF3	37.6599	-3.85417	0.986675	1.75757e-05	6.6523e-05
ENSG00000184378	ACTRT3	25.2609	-1.99424	0.523005	2.69028e-05	9.87757e-05
ENSG00000184500	PROS1	874.036	-1.55546	0.430393	7.13012e-05	0.000245816
ENSG00000119599	DCAF4	279.165	-0.476198	0.129198	0.000196809	0.000631178
ENSG00000180385	EMC3	176.628	-1.15503	0.369934	0.000722902	0.00210611
ENSG00000116016	EPAS1	6983.74	-0.602857	0.183019	0.000749278	0.00217671
ENSG00000104885	DOT1L	1624.29	-0.646942	0.200201	0.000879723	0.00252268
ENSG00000183765	CHEK2	267.928	-0.418772	0.130662	0.00120495	0.00337938
ENSG00000183579	ZNRF3	1059.26	0.335085	0.116511	0.00385915	0.00973604
ENSG00000053918	KCNQ1	58.0519	-2.39725	2.08143	0.0142627	0.0314073

## Sheet: Supplementary Data 6
Supplementary Table 6: Top enriched biological pathways.
description	pvalue	p.adjust	enrichment_factor	gene_symbol	standard_name	annotation_source
regulation of mitotic cell cycle	4.4e-09	6.38172e-06	9.1	CCND1, CDK6, CDKN1A, CHEK2, DPF3, INCENP, INSR, MAD1L1, SPDL1, TERT, TIPIN, TTC28	GO:0007346	GeneOntology
regulation of cell cycle phase transition	1.3e-08	9.69271e-06	9.5	CCND1, CDK6, CDKN1A, CHEK2, DOT1L, DPF3, INCENP, MAD1L1, SPDL1, TERT, TIPIN	GO:1901987	GeneOntology
cell cycle checkpoint signaling	3.5e-08	1.73469e-05	15.7	CCND1, CDKN1A, CHEK2, DOT1L, INCENP, MAD1L1, SPDL1, TIPIN	GO:0000075	GeneOntology
mitotic cell cycle checkpoint signaling	9.1e-08	3.34761e-05	18.5	CCND1, CDKN1A, CHEK2, INCENP, MAD1L1, SPDL1, TIPIN	GO:0007093	GeneOntology
regulation of mitotic cell cycle phase transition	2e-07	5.2275e-05	10.1	CCND1, CDK6, CDKN1A, CHEK2, DPF3, INCENP, MAD1L1, SPDL1, TERT	GO:1901990	GeneOntology
mitotic cell cycle phase transition	2.1e-07	5.2275e-05	8.4	CCND1, CDK6, CDKN1A, CHEK2, DPF3, INCENP, MAD1L1, MYC, SPDL1, TERT	GO:0044772	GeneOntology
negative regulation of cell cycle phase transition	3.5e-07	7.30113e-05	11.7	CCND1, CDKN1A, CHEK2, DOT1L, INCENP, MAD1L1, SPDL1, TIPIN	GO:1901988	GeneOntology
negative regulation of mitotic cell cycle	2.1e-06	0.000300936	11.6	CCND1, CDKN1A, CHEK2, INCENP, MAD1L1, SPDL1, TIPIN	GO:0045930	GeneOntology
p53 signaling pathway	4.3e-06	0.000307837	19.8	CASP9, CCND1, CDK6, CDKN1A, CHEK2	hsa04115	KEGG
Human T-cell leukemia virus 1 infection	7e-06	0.000307837	9.3	CCND1, CDKN1A, CHEK2, MAD1L1, MYC, TERT, TLN2	hsa05166	KEGG
Cell cycle	1.2e-05	0.000307837	11.2	CCND1, CDK6, CDKN1A, CHEK2, MAD1L1, MYC	hsa04110	KEGG
Hepatitis C	1.2e-05	0.000307837	11.1	CASP9, CCND1, CDK6, CDKN1A, MYC, SCARB1	hsa05160	KEGG
Small cell lung cancer	1.3e-05	0.000307837	16	CASP9, CCND1, CDK6, CDKN1A, MYC	hsa05222	KEGG
Hepatocellular carcinoma	1.7e-05	0.000339569	10.5	CCND1, CDK6, CDKN1A, DPF3, MYC, TERT	hsa05225	KEGG
cell cycle G1/S phase transition	4.8e-06	0.000583352	10.3	CCND1, CDK6, CDKN1A, CHEK2, DPF3, MYC, TERT	GO:0044843	GeneOntology
Endometrial cancer	4e-05	0.000701604	20.2	CASP9, CCND1, CDKN1A, MYC	hsa05213	KEGG
negative regulation of mitotic cell cycle phase transition	7.6e-06	0.000854199	12.6	CCND1, CDKN1A, CHEK2, INCENP, MAD1L1, SPDL1	GO:1901991	GeneOntology
signal transduction in response to DNA damage	9.8e-06	0.000994745	12	CASP9, CCND1, CDKN1A, CHEK2, DOT1L, TIPIN	GO:0042770	GeneOntology
replicative senescence	1e-05	0.000994745	69.2	CDKN1A, CHEK2, TERT	GO:0090399	GeneOntology
Non-small cell lung cancer	9.4e-05	0.00142389	16.3	CASP9, CCND1, CDK6, CDKN1A	hsa05223	KEGG
Pancreatic cancer	0.00012	0.00142389	15.5	CASP9, CCND1, CDK6, CDKN1A	hsa05212	KEGG
Chronic myeloid leukemia	0.00012	0.00142389	15.5	CCND1, CDK6, CDKN1A, MYC	hsa05220	KEGG
Cellular senescence	0.00016	0.00176719	9.4	CCND1, CDK6, CDKN1A, CHEK2, MYC	hsa04218	KEGG
DNA damage checkpoint signaling	2e-05	0.00182297	15	CCND1, CDKN1A, CHEK2, DOT1L, TIPIN	GO:0000077	GeneOntology
Colorectal cancer	0.00019	0.00191858	13.7	CASP9, CCND1, CDKN1A, MYC	hsa05210	KEGG
Thyroid cancer	0.00025	0.00238792	23.8	CCND1, CDKN1A, MYC	hsa05216	KEGG
Aberrant regulation of mitotic G1/S transition in cancer due to RB1 defects	1.5e-05	0.00272899	60.4	CCND1, CDK6, CDKN1A	REACTOME_ABERRANT_REGULATION_OF_MITOTIC_G1_S_TRANSITION_IN_CANCER_DUE_TO_RB1_DEFECTS	MSigDB
Genes having at least one occurrence of the highly conserved motif M85 STTTCRNTTT in the regions spanning 4 kb centered on their transcription starting sites [-2kb, +2kb]. This matches the transcription factor binding site V$IRF_Q6 (v7.4 TRANSFAC).	1e-05	0.00286069	11.7	BHLHE41, CCND1, CDK6, LRP2, PIGR, SFMBT1	STTTCRNTTT_IRF_Q6	MSigDB
Bladder cancer	0.00035	0.00301448	21.5	CCND1, CDKN1A, MYC	hsa05219	KEGG
response to ionizing radiation	4e-05	0.00323423	13	CCND1, CDKN1A, CHEK2, FIGNL1, MYC	GO:0010212	GeneOntology
Kaposi sarcoma-associated herpesvirus infection	0.00044	0.00357073	7.6	CASP9, CCND1, CDK6, CDKN1A, MYC	hsa05167	KEGG
Epstein-Barr virus infection	0.00053	0.00402912	7.3	CASP9, CCND1, CDK6, CDKN1A, MYC	hsa05169	KEGG
positive regulation of cell cycle process	5.6e-05	0.00415584	8.8	CCND1, CHEK2, INCENP, INSR, MAD1L1, TERT	GO:0090068	GeneOntology
response to UV	5.7e-05	0.00415584	12.1	CASP9, CCND1, CDKN1A, MYC, TIPIN	GO:0009411	GeneOntology
mitotic G1 DNA damage checkpoint signaling	6.5e-05	0.00428321	38.2	CCND1, CDKN1A, CHEK2	GO:0031571	GeneOntology
mitotic DNA damage checkpoint signaling	6.7e-05	0.00428321	18.2	CCND1, CDKN1A, CHEK2, TIPIN	GO:0044773	GeneOntology
Genes in the cancer module 57.	5.2e-05	0.0054919	19	CDK6, CDKN1A, CHEK2, MAD1L1	MODULE_57	MSigDB
regulation of mitotic metaphase/anaphase transition	0.00011	0.00598749	16.2	DPF3, INCENP, MAD1L1, SPDL1	GO:0030071	GeneOntology
Human cytomegalovirus infection	0.00086	0.00619127	6.5	CASP9, CCND1, CDK6, CDKN1A, MYC	hsa05163	KEGG
regulation of metaphase/anaphase transition of cell cycle	0.00012	0.0065398	15.7	DPF3, INCENP, MAD1L1, SPDL1	GO:1902099	GeneOntology
cellular response to radiation	0.00015	0.00726491	9.8	CASP9, CDKN1A, CHEK2, FIGNL1, MYC	GO:0071478	GeneOntology
PI3K-Akt signaling pathway	0.0011	0.00749824	4.9	CASP9, CCND1, CDK6, CDKN1A, INSR, MYC	hsa04151	KEGG
Breast cancer	0.0014	0.00899857	8	CCND1, CDK6, CDKN1A, MYC	hsa05224	KEGG
Gastric cancer	0.0015	0.00899857	7.9	CCND1, CDKN1A, MYC, TERT	hsa05226	KEGG
Cdk2, 4, and 6 bind cyclin D in G1, while cdk2/cyclin E promotes the G1/S transition.	0.0012	0.00925073	35.6	CCND1, CDKN1A	SA_G1_AND_S_PHASES	MSigDB
mitotic spindle assembly checkpoint signaling	0.00026	0.00985688	24.1	INCENP, MAD1L1, SPDL1	GO:0007094	GeneOntology
regulation of mitotic nuclear division	0.00028	0.00985688	12.6	INCENP, INSR, MAD1L1, SPDL1	GO:0007088	GeneOntology
positive regulation of cell cycle	0.00029	0.00985688	6.5	CCND1, CHEK2, INCENP, INSR, MAD1L1, TERT	GO:0045787	GeneOntology
negative regulation of sister chromatid segregation	0.0003	0.00985688	23.1	INCENP, MAD1L1, SPDL1	GO:0033046	GeneOntology
negative regulation of mitotic metaphase/anaphase transition	0.0003	0.00985688	23.1	INCENP, MAD1L1, SPDL1	GO:0045841	GeneOntology
negative regulation of mitotic sister chromatid separation	0.0003	0.00985688	23.1	INCENP, MAD1L1, SPDL1	GO:2000816	GeneOntology
Cushing syndrome	0.0017	0.010001	7.6	CCND1, CDK6, CDKN1A, SCARB1	hsa04934	KEGG
Melanoma	0.0018	0.010001	12.2	CCND1, CDK6, CDKN1A	hsa05218	KEGG
MicroRNAs in cancer	0.002	0.010309	7.3	CCND1, CDK6, CDKN1A, MYC	hsa05206	KEGG
Glioma	0.002	0.010309	11.7	CCND1, CDK6, CDKN1A	hsa05214	KEGG
negative regulation of chromosome segregation	0.00033	0.0104174	22.1	INCENP, MAD1L1, SPDL1	GO:0051985	GeneOntology
negative regulation of chromosome separation	0.00033	0.0104174	22.1	INCENP, MAD1L1, SPDL1	GO:1905819	GeneOntology
Cell Cycle Checkpoints	0.00017	0.0108242	7.1	CDKN1A, CHEK2, INCENP, MAD1L1, PMF1, SPDL1	REACTOME_CELL_CYCLE_CHECKPOINTS	MSigDB
Diseases of mitotic cell cycle	0.00018	0.0108242	27	CCND1, CDK6, CDKN1A	REACTOME_DISEASES_OF_MITOTIC_CELL_CYCLE	MSigDB
Mitotic Spindle Checkpoint	0.00029	0.0111303	12.3	INCENP, MAD1L1, PMF1, SPDL1	REACTOME_MITOTIC_SPINDLE_CHECKPOINT	MSigDB
Cyclin D associated events in G1	0.00034	0.0111303	21.8	CCND1, CDK6, CDKN1A	REACTOME_CYCLIN_D_ASSOCIATED_EVENTS_IN_G1	MSigDB
Signal attenuation	0.00037	0.0111303	68.4	GRB10, INSR	REACTOME_SIGNAL_ATTENUATION	MSigDB
positive regulation of fibroblast proliferation	0.00037	0.0114579	21.3	CDK6, CDKN1A, MYC	GO:0048146	GeneOntology
regulation of chromosome segregation	0.00042	0.0118461	11.4	DPF3, INCENP, MAD1L1, SPDL1	GO:0051983	GeneOntology
regulation of glucose import	0.00044	0.0118461	20.1	GRB10, INSR, TERT	GO:0046324	GeneOntology
Leydig cell differentiation	0.00047	0.0118461	61.5	AMH, CCND1	GO:0033327	GeneOntology
mitotic metaphase plate congression	0.00047	0.0118461	19.8	INCENP, MAD1L1, SPDL1	GO:0007080	GeneOntology
negative regulation of mitotic nuclear division	0.00047	0.0118461	19.8	INCENP, MAD1L1, SPDL1	GO:0045839	GeneOntology
Resolution of Sister Chromatid Cohesion	0.00047	0.0121765	10.9	INCENP, MAD1L1, PMF1, SPDL1	REACTOME_RESOLUTION_OF_SISTER_CHROMATID_COHESION	MSigDB
sister chromatid segregation	0.00055	0.0131831	7.4	CHEK2, DPF3, INCENP, MAD1L1, SPDL1	GO:0000819	GeneOntology
regulation of metaphase plate congression	0.00055	0.0131831	56.8	INCENP, MAD1L1	GO:0090235	GeneOntology
regulation of chromosome organization	0.00056	0.0131831	7.4	DPF3, INCENP, MAD1L1, MYC, SPDL1	GO:0033044	GeneOntology
Cyclins and Cell Cycle Regulation	0.00048	0.0132469	17.8	CCND1, CDK6, CDKN1A	BIOCARTA_CELLCYCLE_PATHWAY	MSigDB
Influence of Ras and Rho proteins on G1 to S Transition	0.00069	0.0132469	15.8	CCND1, CDK6, CDKN1A	BIOCARTA_RACCYCD_PATHWAY	MSigDB
Cell Cycle: G1/S Check Point	0.00086	0.0132469	14.6	CCND1, CDK6, CDKN1A	BIOCARTA_G1_PATHWAY	MSigDB
Genes down-regulated in samples with systolic heart failure compared to normal hearts.	2e-05	0.0138278	10.7	AP3D1, DPF3, ETNPPL, GRAMD4, MLLT10, PITPNB	THUM_SYSTOLIC_HEART_FAILURE_DN	MSigDB
mitotic sister chromatid separation	0.0006	0.0139764	18.2	INCENP, MAD1L1, SPDL1	GO:0051306	GeneOntology
development of primary male sexual characteristics	0.00063	0.014015	10.2	AMH, CCND1, INSR, LRP2	GO:0046546	GeneOntology
regulation of nuclear division	0.00063	0.014015	10.2	INCENP, INSR, MAD1L1, SPDL1	GO:0051783	GeneOntology
negative regulation of nuclear division	0.00066	0.014446	17.6	INCENP, MAD1L1, SPDL1	GO:0051784	GeneOntology
RHO GTPases Activate Formins	0.0007	0.0148961	9.8	INCENP, MAD1L1, PMF1, SPDL1	REACTOME_RHO_GTPASES_ACTIVATE_FORMINS	MSigDB
AKT phosphorylates targets in the cytosol	0.00074	0.0148961	48.9	CASP9, CDKN1A	REACTOME_AKT_PHOSPHORYLATES_TARGETS_IN_THE_CYTOSOL	MSigDB
cell cycle G2/M phase transition	0.0007	0.015065	9.9	CCND1, CDK6, CDKN1A, CHEK2	GO:0044839	GeneOntology
Mitotic G1 phase and G1/S transition	0.00088	0.0160216	9.2	CCND1, CDK6, CDKN1A, MYC	REACTOME_MITOTIC_G1_PHASE_AND_G1_S_TRANSITION	MSigDB
C-MYB transcription factor network	0.00029	0.0173762	7.9	CCND1, CDK6, CDKN1A, MAD1L1, MYC	PID_CMYB_PATHWAY	MSigDB
Regulation of RUNX1 Expression and Activity	0.0011	0.0181152	40.3	CCND1, CDK6	REACTOME_REGULATION_OF_RUNX1_EXPRESSION_AND_ACTIVITY	MSigDB
glucose import	0.00094	0.0193256	15.6	GRB10, INSR, TERT	GO:0046323	GeneOntology
metaphase plate congression	0.00094	0.0193256	15.6	INCENP, MAD1L1, SPDL1	GO:0051310	GeneOntology
mitotic nuclear division	0.001	0.0193601	6.5	CHEK2, INCENP, INSR, MAD1L1, SPDL1	GO:0140014	GeneOntology
chromosome segregation	0.001	0.0193601	5.1	CHEK2, DPF3, INCENP, MAD1L1, PMF1, SPDL1	GO:0007059	GeneOntology
regulation of chromosome separation	0.001	0.0193601	15.2	INCENP, MAD1L1, SPDL1	GO:1905818	GeneOntology
DNA damage response, signal transduction by p53 class mediator resulting in cell cycle arrest	0.0011	0.0193601	41	CDKN1A, CHEK2	GO:0006977	GeneOntology
Prostate cancer	0.0042	0.0205553	9.1	CASP9, CCND1, CDKN1A	hsa05215	KEGG
intrinsic apoptotic signaling pathway	0.0012	0.0206478	6.3	CASP9, CDKN1A, CHEK2, FIGNL1, MYC	GO:0097193	GeneOntology
regulation of monocyte differentiation	0.0012	0.0208291	38.8	CDK6, MYC	GO:0045655	GeneOntology
nuclear division	0.0013	0.0213358	4.9	CHEK2, FIGNL1, INCENP, INSR, MAD1L1, SPDL1	GO:0000280	GeneOntology
chromosome separation	0.0013	0.0214937	14	INCENP, MAD1L1, SPDL1	GO:0051304	GeneOntology
vitamin transmembrane transport	0.0013	0.0218056	36.9	LRP2, SCARB1	GO:0035461	GeneOntology
transcytosis	0.0013	0.0218056	36.9	LRP2, PIGR	GO:0045056	GeneOntology
establishment of chromosome localization	0.0014	0.0218498	13.5	INCENP, MAD1L1, SPDL1	GO:0051303	GeneOntology
regulation of response to DNA damage stimulus	0.0014	0.0218498	6	CASP9, CHEK2, DPF3, FIGNL1, MYC	GO:2001020	GeneOntology
response to leptin	0.0015	0.0218498	35.1	CCND1, LRP2	GO:0044321	GeneOntology
positive regulation of nitric-oxide synthase activity	0.0015	0.0218498	35.1	SCARB1, TERT	GO:0051000	GeneOntology
Viral carcinogenesis	0.0047	0.0221688	5.8	CCND1, CDK6, CDKN1A, MAD1L1	hsa05203	KEGG
regulation of fibroblast proliferation	0.0016	0.0232808	13	CDK6, CDKN1A, MYC	GO:0048145	GeneOntology
sex determination	0.0016	0.0232808	33.6	AMH, INSR	GO:0007530	GeneOntology
negative regulation of cellular senescence	0.0016	0.0232808	33.6	CDK6, TERT	GO:2000773	GeneOntology
cyclin-dependent protein kinase holoenzyme complex	0.00031	0.0254146	22.8	CCND1, CDK6, CDKN1A	GO:0000307	GeneOntology
chromosomal region	0.00051	0.0254146	5.9	CHEK2, INCENP, MAD1L1, PMF1, SPDL1, TERT	GO:0098687	GeneOntology
protein kinase complex	0.00053	0.0254146	10.7	CCND1, CDK6, CDKN1A, INSR	GO:1902911	GeneOntology
chromosome localization	0.0019	0.0264163	12.3	INCENP, MAD1L1, SPDL1	GO:0050000	GeneOntology
fibroblast apoptotic process	0.0019	0.0269206	30.8	CASP9, MYC	GO:0044346	GeneOntology
cellular response to UV	0.002	0.0275954	12	CASP9, CDKN1A, MYC	GO:0034644	GeneOntology
negative regulation of chromosome organization	0.002	0.0278097	11.9	INCENP, MAD1L1, SPDL1	GO:2001251	GeneOntology
nuclear chromosome segregation	0.0021	0.0278097	5.5	CHEK2, DPF3, INCENP, MAD1L1, SPDL1	GO:0098813	GeneOntology
cellular response to environmental stimulus	0.0021	0.0278097	5.5	CASP9, CDKN1A, CHEK2, FIGNL1, MYC	GO:0104004	GeneOntology
kinetochore	0.00078	0.0284556	9.6	INCENP, MAD1L1, PMF1, SPDL1	GO:0000776	GeneOntology
condensed chromosome, centromeric region	0.001	0.028664	9	INCENP, MAD1L1, PMF1, SPDL1	GO:0000779	GeneOntology
Cyclin A:Cdk2-associated events at S phase entry	0.0019	0.0288654	12.1	CCND1, CDKN1A, MYC	REACTOME_CYCLIN_A_CDK2_ASSOCIATED_EVENTS_AT_S_PHASE_ENTRY	MSigDB
vascular associated smooth muscle cell migration	0.0022	0.0293345	28.4	GRB10, TERT	GO:1904738	GeneOntology
cellular senescence	0.0023	0.0298225	11.4	CDK6, CDKN1A, TERT	GO:0090398	GeneOntology
Separation of Sister Chromatids	0.0022	0.0308158	7.2	INCENP, MAD1L1, PMF1, SPDL1	REACTOME_SEPARATION_OF_SISTER_CHROMATIDS	MSigDB
Constitutive Signaling by AKT1 E17K in Cancer	0.0026	0.0312334	26.3	CASP9, CDKN1A	REACTOME_CONSTITUTIVE_SIGNALING_BY_AKT1_E17K_IN_CANCER	MSigDB
Transcriptional regulation by RUNX3	0.0027	0.0312334	10.7	CCND1, CDKN1A, MYC	REACTOME_TRANSCRIPTIONAL_REGULATION_BY_RUNX3	MSigDB
Mitotic Prometaphase	0.0027	0.0312334	6.7	INCENP, MAD1L1, PMF1, SPDL1	REACTOME_MITOTIC_PROMETAPHASE	MSigDB
fibroblast proliferation	0.0026	0.0328728	11	CDK6, CDKN1A, MYC	GO:0048144	GeneOntology
Thyroid hormone signaling pathway	0.0078	0.0352042	7.3	CASP9, CCND1, MYC	hsa04919	KEGG
Genes down-regulated in CAL1 cells (plasmacytoid dendritic cells) versus MOLT4 (immature T cells).	4.1e-05	0.0381199	13	GPR17, HEATR3, HEPACAM2, PIGR, PITPNB	GSE12507_PDC_CELL_LINE_VS_IMMATUE_T_CELL_LINE_DN	MSigDB
Interleukin-4 and Interleukin-13 signaling	0.0038	0.0402439	9.5	CCND1, CDKN1A, MYC	REACTOME_INTERLEUKIN_4_AND_INTERLEUKIN_13_SIGNALING	MSigDB
FoxO signaling pathway	0.0097	0.0421938	6.7	CCND1, CDKN1A, INSR	hsa04068	KEGG
Genes predicted to be targets of miRBase v22 microRNA hsa-miR-3925-5p in miRDB v6.0 with MirTarget v4 prediction scores > 80 (high confidence targets).	6.4e-05	0.0437204	11.7	CDK6, EIF1B, PMF1, SFMBT1, TIPIN	MIR3925_5P	MSigDB
Regulation of nuclear beta catenin signaling and target gene transcription	0.0024	0.0447684	6.7	CCND1, INCENP, MYC, TERT	PID_BETA_CATENIN_NUC_PATHWAY	MSigDB
p73 transcription factor network	0.0024	0.0447684	6.7	CDK6, CDKN1A, GRAMD4, MYC	PID_P73PATHWAY	MSigDB
FOXM1 transcription factor network	0.003	0.0447684	10	CCND1, CHEK2, MYC	PID_FOXM1_PATHWAY	MSigDB
Measles	0.011	0.0469307	6.4	CASP9, CCND1, CDK6	hsa05162	KEGG
monocyte differentiation	0.004	0.0470037	21.1	CDK6, MYC	GO:0030224	GeneOntology
Mitotic Metaphase and Anaphase	0.0047	0.0476088	5.8	INCENP, MAD1L1, PMF1, SPDL1	REACTOME_MITOTIC_METAPHASE_AND_ANAPHASE	MSigDB
Role of nicotinic acetylcholine receptors in the regulation of apoptosis	0.0042	0.0477813	19.5	MUSK, TERT	BIOCARTA_ACH_PATHWAY	MSigDB
p53 Signaling Pathway	0.0055	0.0477813	17.1	CCND1, CDKN1A	BIOCARTA_P53_PATHWAY	MSigDB
Telomeres, Telomerase, Cellular Aging, and Immortality	0.0062	0.0477813	16.1	MYC, TERT	BIOCARTA_TEL_PATHWAY	MSigDB
positive regulation of cysteine-type endopeptidase activity involved in apoptotic process	0.0042	0.0483987	9.2	CASP9, GRAMD4, MYC	GO:0043280	GeneOntology
positive regulation of glucose import	0.0043	0.0485277	20.5	INSR, TERT	GO:0046326	GeneOntology
regulation of nitric-oxide synthase activity	0.0043	0.0485277	20.5	SCARB1, TERT	GO:0050999	GeneOntology

## Sheet: Supplementary Data 7
Supplementary Table 7: Results from the Mendelian Randomisation analysis using different methodologies.
LCI: Lower 95% confidence interval; UCI: Upper 95% confidence interval
Method	beta	se	OR	LCI	UCI	P-value
Inverse variance weighted	0.725406	0.0856558	2.06557	1.74634	2.44316	2.47832e-17
Inverse variance weighted (fixed effects)	0.725406	0.0549751	2.06557	1.85457	2.30057	9.35594e-40
Maximum likelihood	0.734472	0.0559028	2.08438	1.86806	2.32575	1.98486e-39
Simple median	0.622458	0.117831	1.8635	1.47921	2.34763	1.27345e-07
Weighted median	0.908869	0.113157	2.48151	1.98791	3.09769	9.59371e-16
Simple mode	0.289205	0.414633	1.33537	0.592457	3.00984	0.486617
Weighted mode	1.19552	0.116636	3.30527	2.62981	4.15422	7.47117e-19
MR Egger	0.904016	0.152872	2.4695	1.83013	3.33224	2.35547e-08

## Sheet: Supplementary Data 8
Supplementary Table 8: Results from the co-localisation analysis. The Exposure is LTL and the Outcome is ccRCC. ABF: Approximate Bayes Factor
H0: trait has a genetic association in the region; H1, H2: only one trait has a genetic association in the region (trait 1 and trait 2, respectively), H3: both traits are associated, but with different causal variants, H4: both traits are associated and share a causal variant
rsID	Chr	Position	Exposure beta	Exposure SE	Exposure P-value	Exposure EAF	Outcome beta	Outcome SE	Outcome P-value	Outcome EAF	PP.H0.abf	PP.H1.abf	PP.H2.abf	PP.H3.abf	PP.H4.abf	Gene*
rs66731853	1	20916238	-0.0177791	0.00215421	1.50003e-16	0.317304	-0.0553318	0.0152389	0.000282	0.304726	8.60386e-11	0.129587	2.00688e-11	0.0293856	0.841027	CDA
rs78491606	3	72891547	-0.0756311	0.00741168	1.9002e-24	0.018433	-0.246472	0.0622573	7.53e-05	0.0204503	1.34042e-19	0.025016	5.06166e-20	0.00847995	0.966504	SHQ1
rs35446936	3	169486508	-0.0940025	0.00232918	1e-200	0.243674	-0.118486	0.0172024	5.67e-12	0.245513	0	7.27668e-09	0	0.0877075	0.912293	TERC
rs7705526	5	1285974	0.0776022	0.00216124	1e-200	0.326578	0.0839738	0.0155399	6.53e-08	0.325381	5.01086e-279	5.76279e-05	9.07905e-276	0.103518	0.896424	TERT
rs7790856	7	124459852	-0.0437199	0.00220526	1.80011e-87	0.289139	-0.077513	0.0159422	1.16e-06	0.286132	1.18164e-83	0.00120932	6.879e-82	0.0694721	0.929319	POT1
rs4731541	7	128678236	-0.0206119	0.00205962	1.39991e-23	0.624901	-0.0663	0.0143329	3.73e-06	0.62142	1.20008e-25	1.41456e-08	1.72203e-19	0.0193172	0.980683	TNPO3
rs9419958	10	105675946	-0.0810098	0.00293847	2.60016e-167	0.86139	-0.108317	0.0201299	7.41e-08	0.860246	1.09689e-164	5.09406e-05	1.45939e-162	0.00578339	0.994166	STN1 (OBFC1)
rs611646	11	108177097	-0.0368309	0.00203547	3.50026e-73	0.408685	0.08329	0.0146895	1.43e-08	0.416849	1.02179e-72	6.90729e-07	1.41903e-66	0.959225	0.0407746	ATM
rs12932179	16	9072085	-0.0136257	0.0020276	1.80011e-11	0.561399	-0.0771957	0.015031	2.81e-07	0.578767	4.81055e-09	0.0269545	1.44204e-07	0.807838	0.165207	USP7
rs35640778	20	62321128	-0.209011	0.00702087	9.59401e-195	0.020757	-0.268677	0.0584185	4.24e-06	0.0186422	2.94864e-190	0.00146413	6.01542e-188	0.297991	0.700545	RTEL1

## Sheet: Supplementary Data 9
Supplementary Table 9: Results from the logistic regression analysis associating a Polygenic Risk Score based on the GWAS data to 778 patients with ccRCC, and testing clinical and pathological attributes.
For laterality, the reference level was to left; for stage, to Stage 1; for grade, to Grade 1
	Estimate	Standard Error	Z-value	P-value
Intercept	14.01	2406	0.606	0.99534
Ploidy	0.03614	0.1768	0.204	0.83799
Laterality (Right)	-0.4012	0.2006	-2.606	0.04483
Stage2	0.08186	0.432	0.189	0.84971
Stage3	0.1431	0.2678	0.534	0.59301
Stage4	-0.3128	0.4084	-0.766	0.44374
Grade2	-0.2156	0.4943	-0.436	0.66276
Grade3	-0.08439	0.5004	-0.169	0.86607
Grade4	0.4159	0.5634	0.738	0.46641
Tumour size	-0.004567	0.004015	-1.137	0.25535
Age at sampling	0.01237	0.009781	1.265	0.20579
TelomereCat	-0.0001251	0.0001828	-0.685	0.49359
TelomereHunter	0.002081	0.001545	1.347	0.17802
SBS1	-15.1	2400	-0.606	0.99498
SBS2	-0.3074	1.549	-0.199	0.84265
SBS4	-0.2291	0.7251	-0.316	0.75201
SBS5	0.5608	0.6057	0.926	0.35453
SBS13	16.23	1688	0.61	0.99233
SBS18	0.3462	0.6998	0.495	0.62683
SBS20	-0.6627	2547000	0.6	0.9998
SBS22	0.06673	486.6	0.137	0.89692
SBS23	1.29	1.436	0.899	0.3688
SBS26	-16.08	1117	-0.014	0.98851
SBS34	-16.51	1682	-0.01	0.99217
SBS39	-17.63	2400000	-0.007	0.99414
SBS40	-0.02567	1.611	-0.016	0.98729
DBS2	0.6284	0.3232	1.944	0.0519
DBS4	0.4124	0.278	1.483	0.13798
DBS6	0.4053	0.2946	1.376	0.16894
DBS7	0.5715	0.2988	1.913	0.05576
DBS9	-0.08658	0.2672	-0.324	0.74594
ID1	0.049	235.3	0.208	0.83502
ID2	0.214	0.4442	0.482	0.62994
ID4	15.46	2400	0.606	0.99486
ID5	-0.947	1.03	-0.92	0.3577
IDS8	0.1912	0.2555	0.748	0.45428
ID13	-0.02145	290.6	-0.674	0.94117
ID15	0.07175	1316	0.655	0.95652
ID83D	-0.3235	0.3156	-1.627	0.30449
ID83G	15.61	2400000	0.607	0.99481

[truncated: 4 more sheets: ST10 - OncoScore, Supplementary Data 11, Supplementary Data 12, Supplementary Data 13]
