# Supplementary material for: Deciphering genetic susceptibility to clear cell renal cell carcinoma
Source: Commun Biol. 2025 Dec 1;9:32. doi: 10.1038/s42003-025-09297-w (PMC12780051; doi:10.1038/s42003-025-09297-w)
Supplement: Supplementary file 5 — Supplementary Data 14 [file 42003_2025_9297_MOESM5_ESM.xlsx]

## Sheet: Index
Index
Fig3	Effect sizes (beta) of LTL variants in the UK Biobank (exposures) and ccRCC risk (outcome)
SuppFig1A	P-values from the scDRS analysis of the GWAS statistics in various cell types and tissues
SuppFig1B	P-values from the enrichment analysis of various cell lines and tissues in NIH Epigenome Project, overlapping in ccRCC risk regions
SuppFig2	Proportion of overlap of ABC associations between those found in ccRCC (786-O cell line) and the various cell lines and tissues in ENCODE

## Sheet: Fig3
rsID	Exposure beta	Outcome beta
rs35446936	-0.0940025	-0.118486
rs611646	-0.0368309	0.08329
rs7705526	0.0776022	0.0839738
rs9419958	-0.0810098	-0.108317
rs12932179	-0.0136257	-0.0771957
rs7790856	-0.0437199	-0.077513
rs4731541	-0.0206119	-0.0663
rs35640778	-0.209011	-0.268677
rs78491606	-0.0756311	-0.246472
rs66731853	-0.0177791	-0.0553318
rs143190905	-0.0723995	-0.0953638
rs117512405	-0.0790134	-0.175636
rs2276182	0.0233529	0.0445334
rs2967355	-0.0461595	-0.0525333
rs932002	-0.0402052	-0.0563657
rs117630647	0.059565	0.142192
rs185174247	0.0372806	0.0886844
rs11584821	-0.0306517	-0.0530685
rs75664430	-0.0235179	-0.0480705
rs6587577	-0.0182148	-0.0487738
rs41269079	0.0153617	0.0465949
rs3093888	-0.028973	-0.0797057
rs5742915	0.0193377	0.0370009
rs41304832	0.0611702	0.152903
rs142426306	-0.0504903	-0.0951569
rs2763979	-0.0277713	-0.0383651
rs2293579	-0.012915	0.0324462
rs137901416	0.04572	0.0540598
rs55747751	-0.0211612	-0.0615219
rs17677991	0.0222664	0.0315274
rs3891167	-0.0425685	-0.0368259
rs131797	0.0243752	0.0901144
rs28502153	-0.0215916	-0.0336263
rs1003322	0.0141734	0.0361808
rs76065543	0.0342843	0.0450181
rs1332941	0.0256552	0.0386248
rs76219171	0.0359839	-0.0641352
rs10805346	0.0117072	0.0265158
rs145114957	0.0272605	0.0740252
rs10905255	-0.0182493	-0.0276767
rs117034449	0.0374377	-0.091117
rs12925933	-0.0146622	-0.0262764
rs10773176	-0.0172009	-0.0272878
rs28363070	0.0755557	0.123206
rs10112752	-0.0287522	0.0235941
rs1985369	-0.0311893	-0.0497495
rs6751209	-0.0140465	-0.0284527
rs939916	0.0241795	0.0230813
rs111527438	0.0125	0.0222851
rs139669835	-0.0612563	0.112832
rs144204502	-0.100574	-0.078321
rs4743037	0.0147971	0.0233249
rs139795227	0.0599379	-0.0885656
rs6881568	0.0169256	-0.0194183
rs11085072	-0.0131806	-0.0225272
rs11557154	-0.0343719	0.0262884
rs6054257	-0.0141684	-0.0228385
rs869785	-0.0147303	0.0181699
rs6659669	-0.0117091	-0.0164289
rs117407747	0.0450533	-0.0605995
rs871134	-0.0182986	-0.015633
rs762679	0.0310104	-0.0214118
rs80116508	-0.0352672	0.0294622
rs6776756	-0.0174439	-0.014676
rs79977579	0.0281517	0.0413388
rs56799554	-0.0259793	-0.0189581
rs116863223	-0.0817874	-0.0708153
rs45604339	-0.020433	-0.0145424
rs7221585	0.0143271	0.0163922
rs80324517	0.0396515	0.030568
rs1957937	0.0209365	0.0180542
rs8105767	0.0328384	0.0144695
rs1023767	-0.0183732	-0.0145164
rs4498805	0.0150601	-0.0127888
rs6007020	0.0144904	0.0131347
rs12369950	-0.0178308	-0.0182178
rs59409453	0.0202133	-0.0143308
rs376641875	-0.0265863	-0.0537752
rs182059586	-0.0571159	-0.0456533
rs17803849	0.0273203	0.0118774
rs113525195	-0.0124075	0.0118703
rs429358	0.0173498	0.0152828
rs4695407	0.0141511	0.0104026
rs10840270	0.014383	0.0108615
rs8102497	-0.0149654	0.0104882
rs450962	0.0142833	0.0446969
rs11579626	0.0265113	0.0175366
rs10768683	0.0469922	-0.0125378
rs2282764	-0.0224234	-0.0127109
rs7209057	0.011819	0.00974131
rs111950327	0.0238271	-0.0171868
rs13230646	-0.0173277	-0.00969353
rs6590343	0.0121739	0.00882885
rs11212631	-0.0193458	0.0108837
rs9878436	-0.0143407	-0.00805467
rs73581419	0.0229838	-0.0133712
rs202034370	0.102784	0.0234308
rs11699829	0.0641957	-0.0263228
rs11426156	-0.0115882	-0.0287533
rs11412296	0.0332259	-0.00848425
rs61405042	-0.0501874	0.0566001
rs4530278	0.0138793	0.00692716
rs142730696	0.0216931	0.0223152
rs11117354	0.0232506	0.00688067
rs7772289	0.017549	-0.00642073
rs6669563	0.0182358	-0.00596945
rs7099229	-0.0153288	0.00623446
rs10845387	-0.0141214	-0.00621299
rs61748181	-0.059181	0.0150911
rs16978028	-0.029945	0.00766938
rs28577594	0.0187657	-0.00572151
rs34550383	-0.0192236	0.0100738
rs12412214	-0.0245174	0.00508059
rs141214782	-0.0246687	-0.0096814
rs4616688	-0.0173476	-0.00474142
rs1611236	-0.0160135	-0.00656238
rs17445108	-0.0168922	0.0071414
rs150150565	0.063762	0.0135748
rs9600019	0.0127134	0.00400584
rs13062095	0.0138552	0.00380264
rs11991877	-0.030138	0.00533085
rs11769630	-0.0256807	-0.00615546
rs2555104	-0.0139717	-0.00330678
rs12451892	-0.0116145	-0.00337852
rs4724	-0.0547446	-0.00517212
rs2977608	0.0129483	0.00465253
rs56061761	-0.0203556	-0.0126705
rs9955360	-0.0190311	-0.0045774
rs2230590	-0.0158022	0.00231574
rs1291143	0.0493145	0.00289643
rs188918174	0.0403062	0.00454645
rs3767952	0.0134472	-0.00163244
rs9398196	-0.0143586	-0.00129402
rs77732866	0.0177942	0.00177402
rs3785074	0.023863	0.00129528
rs73730598	0.0273632	0.00237324
rs6790988	0.0145728	0.00109036
rs7164950	0.0129362	0.000844
rs6536702	0.0534148	-0.000958
rs77231040	0.0989303	-0.00299731
rs10774624	0.0149944	0.000526
rs6584579	0.0114923	-0.000339
rs1907702	0.0150247	-0.000413
rs76666449	0.0295125	-0.00028
rs2056726	-0.0228078	-5.48e-05

## Sheet: SuppFig1A
Tissue Association				Cell Association
Tissue	P-value			Group	P-value
Bladder	0.015984			b cell	0.984016
Blood	0.0559441			cd4-positive helper t cell	0.994006
Bone_Marrow	0.003996			cd8-positive, alpha-beta t cell	0.966034
Eye	0.011988			endothelial cell	0.373626
Fat	0.0579421			kidney epithelial cell	0.001998
Heart	0.001998			macrophage	0.56044
Kidney	0.00499501			nk cell	0.951049
Large_Intestine	0.00799201
Liver	0.0909091
Lung	0.011988
Lymph_Node	0.999203
Mammary	0.999203
Muscle	0.999203
Pancreas	0.0939061
Prostate	0.0899101
Salivary_Gland	0.999203
Skin	0.00999001
Small_Intestine	0.001998
Spleen	0.999203
Thymus	0.001998
Tongue	0.999203
Trachea	0.015984
Uterus	0.003996
Vasculature	0.00699301

## Sheet: SuppFig1B
Tissue	Histone	P-value
786O	H3K27ac	0.00079
786O	H3K4me1	0.00051
786O	H3K4me3	7e-05
786O_hypo	H3K27ac	0.00096
786O_hypo	H3K4me1	0.00035
786O_hypo	H3K4me3	0.00011
A498	H3K27ac	0.00075
A498	H3K4me1	0.00094
A498	H3K4me3	5e-05
A498_hypo	H3K27ac	0.00107
A498_hypo	H3K4me1	0.00047
A498_hypo	H3K4me3	5e-05
E001	H3K4me1	0.04924
E001	H3K4me3	0.03258
E002	H3K4me1	0.1735
E002	H3K4me3	0.11951
E003	H3K27ac	0.06829
E003	H3K4me1	0.03143
E003	H3K4me3	0.00921
E004	H3K27ac	0.0512
E004	H3K4me1	0.30461
E004	H3K4me3	0.01995
E005	H3K27ac	0.00827
E005	H3K4me1	0.00021
E005	H3K4me3	0.01154
E006	H3K27ac	0.01128
E006	H3K4me1	1e-05
E006	H3K4me3	0.02953
E007	H3K27ac	0.14255
E007	H3K4me1	0.0071
E007	H3K4me3	0.00893
E008	H3K27ac	0.029
E008	H3K4me1	0.10909
E008	H3K4me3	0.01442
E009	H3K4me1	0.00336
E009	H3K4me3	0.01071
E010	H3K4me1	0.06285
E010	H3K4me3	0.01686
E011	H3K27ac	0.1659
E011	H3K4me1	0.10029
E011	H3K4me3	0.13218
E012	H3K27ac	0.0377
E012	H3K4me1	0.00443
E012	H3K4me3	0.00746
E013	H3K27ac	0.0129
E013	H3K4me1	0.01194
E013	H3K4me3	0.00977
E014	H3K27ac	0.05981
E014	H3K4me3	0.05478
E015	H3K27ac	0.18439
E015	H3K4me1	0.01131
E015	H3K4me3	0.01828
E016	H3K27ac	0.11474
E016	H3K4me1	0.25279
E016	H3K4me3	0.02599
E017	H3K27ac	0.01029
E017	H3K4me1	0.0014
E017	H3K4me3	0.00591
E018	H3K4me1	0.52414
E018	H3K4me3	0.03766
E019	H3K27ac	0.17488
E019	H3K4me3	0.03447
E020	H3K27ac	0.01074
E020	H3K4me1	0.22063
E020	H3K4me3	0.02365
E021	H3K27ac	0.30142
E021	H3K4me1	0.00087
E021	H3K4me3	0.01427
E022	H3K27ac	0.01419
E022	H3K4me1	0.00297
E022	H3K4me3	0.00634
E023	H3K4me1	0.00315
E023	H3K4me3	0.00761
E024	H3K4me1	0.08718
E024	H3K4me3	0.01356
E025	H3K4me1	0.01712
E025	H3K4me3	0.01072
E026	H3K27ac	0.00751
E026	H3K4me1	0.0088
E026	H3K4me3	0.00431
E027	H3K4me1	0.0014
E027	H3K4me3	0.02746
E028	H3K4me1	0.02483
E028	H3K4me3	0.00829
E029	H3K27ac	0.01537
E029	H3K4me1	0.0074
E029	H3K4me3	0.00312
E030	H3K4me1	0.08369
E030	H3K4me3	0.0505
E031	H3K4me1	0.04656
E031	H3K4me3	0.00595
E032	H3K27ac	0.06639
E032	H3K4me1	0.0479
E032	H3K4me3	0.00706
E033	H3K4me1	0.03846
E033	H3K4me3	0.0071
E034	H3K27ac	0.03299
E034	H3K4me1	0.00419
E034	H3K4me3	0.00269
E035	H3K4me1	0.003
E035	H3K4me3	0.00885
E036	H3K4me1	0.00189
E036	H3K4me3	0.00453
E037	H3K27ac	0.00658
E037	H3K4me1	0.02989
E037	H3K4me3	0.00259
E038	H3K27ac	0.01095
E038	H3K4me1	0.02367
E038	H3K4me3	0.01838
E039	H3K27ac	0.04903
E039	H3K4me1	0.0111
E039	H3K4me3	0.01053
E040	H3K27ac	0.01407
E040	H3K4me1	0.02426
E040	H3K4me3	0.01411
E041	H3K27ac	0.0191
E041	H3K4me1	0.01625
E041	H3K4me3	0.01918
E042	H3K27ac	0.00936
E042	H3K4me1	0.02979
E042	H3K4me3	0.00739
E043	H3K27ac	0.02263
E043	H3K4me1	0.01696
E043	H3K4me3	0.00068
E044	H3K27ac	0.01402
E044	H3K4me1	0.02119
E044	H3K4me3	0.00334
E045	H3K27ac	0.01536
E045	H3K4me1	0.00728
E045	H3K4me3	0.00772
E046	H3K27ac	0.06478
E046	H3K4me1	0.00366
E046	H3K4me3	0.00957
E047	H3K27ac	0.00843
E047	H3K4me1	0.01852
E047	H3K4me3	0.00465
E048	H3K27ac	0.00637
E048	H3K4me1	0.01295
E048	H3K4me3	0.01412
E049	H3K27ac	0.0325
E049	H3K4me1	0.00793
E049	H3K4me3	0.00388
E050	H3K27ac	0.00473
E050	H3K4me1	0.00616
E050	H3K4me3	0.00181
E051	H3K4me1	0.0038
E051	H3K4me3	0.0018
E052	H3K4me1	0.0294
E052	H3K4me3	0.0076
E053	H3K4me1	0.01203
E053	H3K4me3	0.00732
E054	H3K4me1	0.00806
E054	H3K4me3	0.00335
E055	H3K27ac	0.00376
E055	H3K4me1	0.00511
E055	H3K4me3	0.00369
E056	H3K27ac	0.00091
E056	H3K4me1	0.00126
E056	H3K4me3	0.01149
E057	H3K4me1	0.00498
E057	H3K4me3	0.00319
E058	H3K27ac	0.00229
E058	H3K4me1	0.00429
E058	H3K4me3	0.00602
E059	H3K27ac	0.02803
E059	H3K4me1	0.00227
E059	H3K4me3	0.00938
E061	H3K27ac	0.00522
E061	H3K4me1	0.00418
E061	H3K4me3	0.00658
E062	H3K27ac	0.01115
E062	H3K4me1	0.01001
E062	H3K4me3	0.00544
E063	H3K27ac	0.0004
E063	H3K4me1	0.00032
E063	H3K4me3	0.03026
E065	H3K27ac	0.01451
E065	H3K4me3	0.00622
E066	H3K27ac	3e-05
E066	H3K4me1	2e-05
E066	H3K4me3	0.04638
E067	H3K27ac	0.10348
E067	H3K4me1	0.05181
E067	H3K4me3	0.00638
E068	H3K27ac	0.0599
E068	H3K4me1	0.06336
E068	H3K4me3	0.00148
E069	H3K27ac	0.16003
E069	H3K4me1	0.17259
E069	H3K4me3	0.00832
E070	H3K4me1	0.26457
E070	H3K4me3	0.00673
E071	H3K27ac	0.01857
E071	H3K4me1	0.13268
E071	H3K4me3	0.00155
E072	H3K27ac	0.18887
E072	H3K4me1	0.18841
E072	H3K4me3	0.00762
E073	H3K27ac	0.01574
E073	H3K4me1	0.04962
E073	H3K4me3	0.00316
E074	H3K27ac	0.06692
E074	H3K4me3	0.00801
E075	H3K27ac	0.00281
E075	H3K4me1	0.00014
E075	H3K4me3	0.00088
E076	H3K27ac	0.01513
E076	H3K4me1	0.04361
E076	H3K4me3	0.01121
E077	H3K4me1	0.00107
E077	H3K4me3	0.00759
E078	H3K27ac	0.01962
E078	H3K4me1	0.02963
E078	H3K4me3	0.06238
E079	H3K27ac	0.04717
E079	H3K4me1	0.00037
E079	H3K4me3	0.05985
E080	H3K27ac	0.00474
E080	H3K4me1	0.00051
E080	H3K4me3	0.0079
E081	H3K4me1	0.0783
E081	H3K4me3	0.00266
E082	H3K4me1	0.09785
E082	H3K4me3	0.00632
E083	H3K4me1	0.01432
E083	H3K4me3	0.06613
E084	H3K27ac	0.00848
E084	H3K4me1	0.00043
E084	H3K4me3	0.01604
E085	H3K27ac	0.00117
E085	H3K4me1	2e-05
E085	H3K4me3	0.00406
E086	H3K4me1	0.00356
E086	H3K4me3	0.00251
E087	H3K27ac	0.00608
E087	H3K4me1	0.16532
E087	H3K4me3	0.01833
E088	H3K4me1	0.00449
E088	H3K4me3	0.02355
E089	H3K27ac	0.11534
E089	H3K4me1	0.00062
E089	H3K4me3	0.01619
E090	H3K27ac	0.11721
E090	H3K4me1	0.0043
E090	H3K4me3	0.02589
E091	H3K27ac	0.00094
E091	H3K4me1	0.00025
E091	H3K4me3	0.00659
E092	H3K27ac	0.00267
E092	H3K4me1	0.00281
E092	H3K4me3	0.00524
E093	H3K27ac	0.03266
E093	H3K4me1	0.00237
E093	H3K4me3	0.00471
E094	H3K27ac	0.01892
E094	H3K4me1	0.00212
E094	H3K4me3	0.03928
E095	H3K27ac	0.00617
E095	H3K4me1	0.00698
E095	H3K4me3	0.01204
E096	H3K27ac	0.00013
E096	H3K4me1	6e-05
E096	H3K4me3	0.07681
E097	H3K27ac	0.03069
E097	H3K4me1	0.00743
E097	H3K4me3	0.0141
E098	H3K27ac	0.00086
E098	H3K4me1	1e-05
E098	H3K4me3	0.02076
E099	H3K27ac	0.00565
E099	H3K4me1	0.00715
E099	H3K4me3	0.01925
E100	H3K27ac	0.15594
E100	H3K4me1	0.03464
E100	H3K4me3	0.00894
E101	H3K27ac	0.00196
E101	H3K4me1	0.00087
E101	H3K4me3	0.00239
E102	H3K27ac	0.00374
E102	H3K4me1	0.00307
E102	H3K4me3	0.00083
E103	H3K27ac	0.00765
E103	H3K4me1	0.02509
E103	H3K4me3	0.00013
E104	H3K27ac	0.00961
E104	H3K4me1	0.00069
E104	H3K4me3	0.01193
E105	H3K27ac	0.00295
E105	H3K4me1	0.00213
E105	H3K4me3	0.0065
E106	H3K27ac	0.00193
E106	H3K4me1	0.00281
E106	H3K4me3	0.01083
E107	H3K4me1	0.00995
E107	H3K4me3	0.00129
E108	H3K27ac	0.05395
E108	H3K4me1	0.01693
E108	H3K4me3	0.01252
E109	H3K27ac	0.00648
E109	H3K4me1	0.00089
E109	H3K4me3	0.00381
E110	H3K4me1	0.00327
E110	H3K4me3	0.0156
E111	H3K27ac	0.01448
E111	H3K4me1	0.01867
E111	H3K4me3	0.00152
E112	H3K27ac	0.02475
E112	H3K4me1	0.01311
E112	H3K4me3	0.00401
E113	H3K27ac	0.00475
E113	H3K4me1	0.00021
E113	H3K4me3	0.00225
E114	H3K27ac	0.00155
E114	H3K4me1	0.00139
E114	H3K4me3	0.00058
E115	H3K27ac	0.00163
E115	H3K4me1	0.00321
E115	H3K4me3	0.00086
E116	H3K27ac	0.0202
E116	H3K4me1	0.06944
E116	H3K4me3	0.02099
E117	H3K27ac	5e-05
E117	H3K4me1	1e-05
E117	H3K4me3	0.00094
E118	H3K27ac	1e-05
E118	H3K4me1	3e-05
E118	H3K4me3	9e-05
E119	H3K27ac	0.00127
E119	H3K4me1	0.00543
E119	H3K4me3	0.01186
E120	H3K27ac	0.06864
E120	H3K4me1	0.04839
E120	H3K4me3	0.00715
E121	H3K27ac	0.14787
E121	H3K4me1	0.04476
E121	H3K4me3	0.00343
E122	H3K27ac	0.01968
E122	H3K4me1	0.03133
E122	H3K4me3	0.00727
E123	H3K27ac	0.00294
E123	H3K4me1	0.00312
E123	H3K4me3	0.00893
E124	H3K27ac	0.024
E124	H3K4me1	0.0127
E124	H3K4me3	0.01822
E125	H3K27ac	0.07403
E125	H3K4me1	0.01701
E125	H3K4me3	0.01153
E126	H3K27ac	0.01597
E126	H3K4me1	0.05466
E126	H3K4me3	0.0096
E127	H3K27ac	0.0002
E127	H3K4me1	0.00269
E127	H3K4me3	0.00195
E128	H3K27ac	0.00302
E128	H3K4me1	0.00584
E128	H3K4me3	0.00678
E129	H3K27ac	0.02127
E129	H3K4me1	0.01462
E129	H3K4me3	0.00248
HK2	H3K27ac	8e-05
HK2	H3K4me1	9e-05
HK2	H3K4me3	4e-05
HK2_hypo	H3K27ac	0.00036
HK2_hypo	H3K4me1	0.00039
HK2_hypo	H3K4me3	1e-05
UMRC2	H3K27ac	0.00061
UMRC2	H3K4me1	0.001
UMRC2	H3K4me3	1e-05
UMRC2_hypo	H3K27ac	7e-05
UMRC2_hypo	H3K4me1	0.00043
UMRC2_hypo	H3K4me3	9e-05

## Sheet: SuppFig2
	ENCFF606HAA	ENCFF457DFT	ENCFF580DLK	ENCFF647XFT	ENCFF983VZI	ENCFF212MDO	ENCFF649WMX	ENCFF078JWO	ENCFF356PQR	ENCFF365NAW	ENCFF818RCA	ENCFF655HAJ	ENCFF836KDL	ENCFF105RJG	ENCFF943EGF	ENCFF438TWM	ENCFF365ZVP	ENCFF101QVJ	ENCFF501AKQ	ENCFF729DLJ	ENCFF166EYU	ENCFF187HKI	ENCFF756UFE	ENCFF660ZUN	ENCFF124KSV	ENCFF762ITJ	ENCFF381ULP	ENCFF769ZFZ	ENCFF132KBR	ENCFF964ZPT	ENCFF315RWE	ENCFF481RRI	ENCFF519NMX	ENCFF588HCT	ENCFF308PXQ	ENCFF401ZJP	ENCFF908LJJ	ENCFF148VKC	ENCFF962SBX	ENCFF496NDU	ENCFF843XGW	ENCFF212ZZO	ENCFF156ZCG	ENCFF706AXG	ENCFF717MHU	ENCFF096PZB	ENCFF466HDC	ENCFF327ERV	ENCFF393HSX
rs10908176	0	0	0	0	0	0	0	0	0	0	0	0	0	0	0	0	0	0	0	0	0	0	0	0	0	0	0	0	0	0	0.166667	0	0	0	0	0	0	0	0.166667	0	0	0	0	0	0	0	0	0	0
rs11119894	0	0	0	0	0	0	0	0	0	0.2	0	0.1	0	0	0	0	0	0	0	0.1	0	0	0	0	0	0	0.1	0	0.1	0	0	0	0	0	0	0	0	0.1	0	0	0	0	0	0	0	0	0	0	0
rs11125068	1	1	1	1	1	1	1	0	1	1	0	1	1	1	0	1	1	1	1	1	1	1	1	1	1	1	0	1	0	1	1	1	1	0	1	1	1	1	1	1	1	1	1	1	1	1	1	1	1
rs11534749	0	0	0	0	0	0	0	0	0	0	0	0	0	0	0	0	0	0	0	0	0	0	0	0	0	0	0	0	0	0	0	0	0	0	0	0	0.5	0	0	0	0	0	0	0	0	0	0	0	0
rs11643164	1	1	1	1	1	1	1	1	1	1	1	1	1	1	1	1	1	1	1	1	1	1	1	1	1	1	1	1	1	1	1	1	1	1	1	1	1	1	1	1	1	1	1	1	1	1	1	1	1
rs11709427	1	1	1	1	0	1	1	1	1	1	1	0	1	1	1	1	0	1	1	1	1	0	1	1	0	1	1	1	1	1	1	1	1	1	1	1	0	1	1	1	1	0	0	0	1	0	1	1	1
rs12985258	0.5	0.5	0.5	0	0.5	0	0	0	0.5	0	0	0.5	0.5	0.5	0	0	0.5	0	0	0.5	0.5	0	0.5	0	0.5	0	0.5	0.5	0.5	0	0.5	0	0	0.5	0	0.5	0	0	0	0	0	0.5	0.5	0.5	0.5	0	0	0.5	0
rs147341073	0	0	0	0	0	0	0	0	0	0	0	0	0	0	0	0	0	0	0	0	0	0	0	0	0	0	0	0	0	0	0	0	0	0	0	0	0	0	0	0	0	0	0	0	0	0	0	0	0
rs17449280	0	0	0	1	0	1	0	1	0	1	0	0	0	0	0	1	0	0	0	0	0	0	0	0	0	0	0	0	0	0	0	0	0	0	0	0	0	1	0	0	0	0	0	0	0	1	0	0	0
rs260189	0	0	0.333333	0	0	0	0	0	0	0	0	0.333333	0	0	0.333333	0.333333	0.333333	0	0	0	0	0	0.333333	0	0	0	0	0	0.333333	0	0	0.333333	0	0	0	0.333333	0.333333	0	0.333333	0	0	0	0	0	0	0	0	0	0
rs2736609	0.625	0.5	0.25	0.5	0.5	0.375	0.5	0.375	0.375	0.625	0.5	0.25	0.25	0.375	0.625	0.25	0.25	0.625	0.25	0.375	0.25	0.5	0.375	0.5	0.25	0.5	0.375	0.25	0.5	0.625	0.25	0.25	0.5	0.25	0.5	0.25	0.25	0.25	0.25	0.625	0.5	0.625	0.25	0.75	0.25	0.5	0.625	0.25	0.5
rs28970524	0	0	0	0	0	0	0	0	0	0	0	0	0	0	0	0	0	0	0	0	0	0	0	0	0	0	0	0	0	0	0	0	0	0	0	0	0	0	0	0	0	0	0	0	0	0	0	0	0
rs35936219	1	1	0	0	0	0	1	0	0	0	0	0	0	0	1	0	0	0	0	1	0	0	0	1	0	0	0	0	0	0	0	0	0	0	0	0	0	0	0	1	0	0	0	1	0	0	1	0	0
rs3807306	1	1	0	1	1	1	1	1	1	1	1	1	0	1	1	0	0	1	1	1	0	1	0	1	1	1	1	1	0	1	1	1	1	0	1	0	0	0	1	1	1	1	0	1	0	1	1	0	1
rs4265758	0	0	0	0	0	0	0	0	0.5	0	0	0	0	0	0	0	0	0	0	0	0	0	0	0	0	0	0	0	0	0	0	0	0	0	0	0	0	0	0	0	0	0	0	0	0	0	0	0	0
rs4765623	0	0	0	0	0	0	0	0	0	0	0	0	0	0	0	0	0	0	0	0	0	0	0	0	0	0	0	0	0	0	0	0	0	0	0	0	0	0	0	0	0	0	0	0	0	0	0	0	0
rs55735727	1	0.5	1	1	1	1	1	1	1	1	1	1	1	0.5	1	1	1	1	0.5	1	1	0.5	1	1	1	0.5	1	1	1	1	1	0.5	0.5	1	1	1	1	1	1	1	1	1	1	1	1	1	0.5	1	0.5
rs62235635	1	1	1	1	1	1	1	0	1	1	1	1	1	1	0	0	1	1	1	1	1	1	1	1	1	1	1	1	0	1	1	1	1	0	0	1	0	1	1	0	0	1	1	1	1	1	1	1	1
rs6423444	0	0	0	0	0	0	0	0	0	0	0	0	0	0	0	0	0	0	0	0	0	0	0	0	0	0	0	0	0	0.5	0	0	0	0	0	0	0	0	0	0	0	0	0	0	0	0	0	0	0
rs6442146	0.833333	0.75	0.166667	0.75	1	0.583333	0.916667	0.25	0.25	0.25	0.75	0.25	0.166667	0.75	0.916667	0.166667	0.833333	0.833333	0.666667	0.333333	0.166667	0.583333	0.25	0.166667	0.25	0.833333	0.333333	0.5	0.5	0.25	0.166667	0.333333	0.75	0.166667	0.416667	0.25	0.25	0.333333	0.416667	0.25	0.833333	0.75	0.166667	0.25	0.166667	0.25	0.916667	0.416667	0.75
rs6470589	0	0	0	0	0	0	0	0	0	0	0	0	0	0	0	0	0	0	0	0	0.25	0	0	0	0.25	0	0	0.25	0	0	0	0	0	0	0	0	0	0	0	0	0	0	0	0	0	0	0	0.25	0
rs6766214	0.428571	0.857143	0.571429	0.857143	0.571429	0.857143	0.857143	0.571429	0.571429	0.857143	0.428571	0.571429	0.428571	0.857143	0.428571	0.428571	0.428571	0.857143	0.857143	0.571429	0.428571	0.857143	0.428571	0.857143	0.428571	0.857143	0.571429	0.428571	0.571429	0.857143	0.857143	0.857143	0.857143	0.428571	0.428571	0.428571	0.428571	0.857143	0.857143	0.857143	0.857143	0.857143	0.428571	0.857143	0.428571	0.857143	0.857143	0.428571	0.428571
rs7084454	0.333333	0.333333	0.333333	0.333333	0.333333	0.333333	0.333333	0.333333	0.333333	0.333333	0.333333	0.333333	0.333333	0.333333	0.333333	0.333333	0.333333	0.333333	0.333333	0.333333	0.333333	0.333333	0.333333	0.333333	0.333333	0.333333	0.333333	0.333333	0.333333	0.333333	0.333333	0.333333	0.333333	0.333333	0.333333	0.333333	0.333333	0.333333	0.333333	0.333333	0.333333	0.333333	0.333333	0.333333	0.333333	0.333333	0.333333	0.333333	0.333333
rs714024	0	0.5	0	0.5	0	0.5	0	0.5	0	0.5	0.5	0.5	0.5	0.5	0	0.5	0	0	0.5	0	0.5	0.5	0.5	0	0	0.5	0	0	0	0	0.5	0.5	0.5	0.5	0.5	0	0	0	0	0	0.5	0	0.5	0.5	0.5	0.5	0	0	0.5
rs9625647	0	0.25	0.25	0	0.75	0.25	0.75	0	0.25	0	0.25	0	0.25	0	0	0.25	0.25	0	0.25	0	0.25	0.25	0	0	0	0.25	0.75	0	0	0	0	0	0	0.25	0	0	0	0	0.25	0	0	0	0.25	0	0.25	0	0	0.25	0
[truncated: 1,409 more columns]
